# Supplementary material for: Comparative transcriptome profiling of a resistant vs susceptible bread wheat (Triticum aestivum L.) cultivar in response to water deficit and cold stress
Source: PeerJ. 2021 May 12;9:e11428. doi: 10.7717/peerj.11428 (PMC8123233; doi:10.7717/peerj.11428)
Supplement: Supplemental Information 6 [file peerj-09-11428-s006.xlsx]

## Sheet: S6 homeoallelic gene sets 
Table S6
List expression average value in 3 replic's homeoallelic gene sets
Gene id A genone	Gene id B genone	Gene id D genone	YP control	S29 control	YP water deficit	S29 water deficit	YP cold 6 hour (+4C)	S29 cold 6 hour (+4C)	YP cold 24 hour (+4C)	S29 cold 24 hour (+4C)
TraesCS1A01G001800.1	TraesCS1B01G000600.1	TraesCS1D01G003700.1	412.715	316.932	369.952	284.759	220.033	223.698	326.334	209.356
TraesCS1A01G001900.10	TraesCS1B01G000800.4	TraesCS1D01G003900.3	1.15547e-09	1.35468e-09	1.49744e-09	1.57033e-09	1.40119e-09	2.20693e-09	1.38366e-09	1.63755e-09
TraesCS1A01G002000.1	TraesCS1B01G000900.1	TraesCS1D01G004000.1	0.393155	1.22105	0.311491	0.8436	0.341128	1.79727e-09	1.12682e-09	1.33358e-09
TraesCS1A01G002100.1	TraesCS1B01G001000.2	TraesCS1D01G004100.3	0.769859	2.05145	2.18941	3.6578	1.3763	2.67189	0.60648	3.21906
TraesCS1A01G002200.1	TraesCS1B01G001100.1	TraesCS1D01G004200.2	82.719	62.2447	107.531	59.1671	182.797	157.414	207.382	251.56
TraesCS1A01G002300.1	TraesCS1B01G001600.1	TraesCS1D01G004400.1	0.824035	0.918342	1.40562	1.26893	1.71642e-09	0.957647	2.06399	2.18961
TraesCS1A01G002500.1	TraesCS1B01G001800.2	TraesCS1D01G004700.2	0.573619	0.448089	0.228617	9.38592e-10	0.757668	0.292911	0.235708	0.588731
TraesCS1A01G002700.1	TraesCS1B01G002000.1	TraesCS1D01G004900.4	16.85	17.4136	18.5449	17.0186	9.32899	10.0585	12.5749	20.5657
TraesCS1A01G004200.1	TraesCS1B01G005600.1	TraesCS1D01G003300.1	25.2984	36.7541	50.2657	50.0037	13.8156	3.21576	9.78498	28.2208
TraesCS1A01G004300.1	TraesCS1B01G005500.1	TraesCS1D01G003200.1	1.85065e-10	2.16971e-10	2.39837e-10	2.51512e-10	2.24422e-10	3.53473e-10	2.21614e-10	2.62278e-10
TraesCS1A01G004700.1	TraesCS1B01G007500.1	TraesCS1D01G003200.1	1.14725e-09	1.34504e-09	1.48679e-09	1.55916e-09	1.39123e-09	2.19124e-09	1.37382e-09	1.62591e-09
TraesCS1A01G005200.1	TraesCS1B01G007400.2	TraesCS1D01G453800.1	0.522401	0.18982	2.0429	16.3771	3.53154	1.99279e-09	0.453166	5.14952
TraesCS1A01G005400.1	TraesCS1B01G007600.1	TraesCS1D01G002100.1	1.15827	1.79866	2.09426	13.0432	3.36177e-09	5.29492e-09	0.946146	3.92885e-09
TraesCS1A01G005500.1	TraesCS1B01G007700.1	TraesCS1D01G002200.1	2.5602e-09	3.00159e-09	3.31792e-09	3.47943e-09	3.10466e-09	4.88997e-09	3.06582e-09	3.62837e-09
TraesCS1A01G005600.3	TraesCS1B01G007800.2	TraesCS1D01G002300.2	5.69573e-10	6.6777e-10	7.38144e-10	7.74074e-10	6.907e-10	1.08788e-09	6.82058e-10	8.07211e-10
TraesCS1A01G005700.1	TraesCS1B01G007900.1	TraesCS1D01G002400.3	0.762554	0.423993	1.35897	0.971237	1.10899	1.24816e-09	1.12718	0.818397
TraesCS1A01G005800.2	TraesCS1B01G008000.1	TraesCS1D01G002500.1	0.266865	7.53388e-10	0.620066	0.729297	0.232958	1.22736e-09	0.550191	0.268254
TraesCS1A01G005900.1	TraesCS1B01G008200.1	TraesCS1D01G002600.1	15.0274	19.3849	17.7953	14.9396	26.8914	25.5517	17.4263	19.8395
TraesCS1A01G006800.1	TraesCS1B01G009900.1	TraesCS1D01G002900.1	0.326117	0.511543	0.528079	2.56085	0.482506	1.86605e-09	0.424344	1.51139
TraesCS1A01G007200.1	TraesCS1B01G010600.1	TraesCS1D01G001300.1	5.71408e-09	6.69921e-09	7.40521e-09	7.76567e-09	6.92924e-09	1.09138e-08	6.84255e-09	8.09811e-09
TraesCS1A01G007300.1	TraesCS1B01G010400.1	TraesCS1D01G001100.1	2.59389e-09	3.04109e-09	3.36158e-09	3.52521e-09	3.14551e-09	4.95431e-09	3.10616e-09	3.67612e-09
TraesCS1A01G007500.1	TraesCS1B01G011100.1	TraesCS1D01G000800.2	47.1731	49.6894	39.0073	61.1794	41.4426	42.2574	59.5154	74.8475
TraesCS1A01G007600.1	TraesCS1B01G011200.1	TraesCS1D01G000900.1	1.09183e-08	1.28006e-08	1.41496e-08	1.48384e-08	1.32402e-08	2.08538e-08	1.30745e-08	1.54736e-08
TraesCS1A01G007700.1	TraesCS1B01G011300.1	TraesCS1D01G000700.1	4.86088e-09	5.69892e-09	6.2995e-09	6.60614e-09	5.8946e-09	9.28424e-09	5.82085e-09	6.88894e-09
TraesCS1A01G007900.1	TraesCS1B01G011500.1	TraesCS1D01G000400.1	435.45	470.334	382.772	404.978	433.747	382.752	174.56	315.286
TraesCS1A01G008000.1	TraesCS1B01G011600.1	TraesCS1D01G000300.1	1.07903	3.02781e-09	3.3469e-09	3.50981e-09	3.13178e-09	4.93267e-09	3.09259e-09	3.66006e-09
TraesCS1A01G008800.1	TraesCS1B01G013600.1	TraesCS1D01G007500.1	5.66844e-09	6.6457e-09	7.34606e-09	7.70365e-09	6.8739e-09	1.08267e-08	6.78789e-09	8.03343e-09
TraesCS1A01G009000.3	TraesCS1B01G013900.1	TraesCS1D01G007800.3	0.725658	0.683458	1.14296	0.217118	1.51986	1.85026e-09	1.49066	1.3729e-09
TraesCS1A01G009700.1	TraesCS1B01G042800.1	TraesCS1D01G006900.1	6.10747e-09	7.16043e-09	7.91504e-09	8.30032e-09	7.4063e-09	1.16652e-08	7.31363e-09	8.65564e-09
TraesCS1A01G010200.1	TraesCS1B01G016400.1	TraesCS1D01G009100.1	5.52975e-10	6.4831e-10	7.16633e-10	7.51517e-10	6.70572e-10	1.05618e-09	6.62182e-10	7.83688e-10
TraesCS1A01G010900.1	TraesCS1B01G013500.1	TraesCS1D01G007400.1	7.91727e-11	9.28224e-11	1.02605e-10	1.07599e-10	9.60097e-11	1.51219e-10	9.48085e-11	1.12205e-10
TraesCS1A01G011200.1	TraesCS1B01G037900.1	TraesCS1D01G010000.2	6.93868e-10	8.13494e-10	8.99225e-10	9.42996e-10	8.41427e-10	1.32528e-09	8.309e-10	9.83365e-10
TraesCS1A01G011400.1	TraesCS1B01G016900.1	TraesCS1D01G010600.1	1.09418e-09	1.28283e-09	1.41802e-09	1.48704e-09	1.32688e-09	2.08988e-09	1.31027e-09	1.5507e-09
TraesCS1A01G011800.1	TraesCS1B01G059400.1	TraesCS1D01G010200.1	7.4704e-10	8.75833e-10	0.403786	0.407279	9.05907e-10	1.42684e-09	8.94573e-10	1.05872e-09
TraesCS1A01G012500.4	TraesCS1B01G017200.2	TraesCS1D01G010700.1	10.0645	9.33875	9.79493	15.7379	7.08486	9.68272	7.08493	12.5648
TraesCS1A01G012600.1	TraesCS1B01G017300.1	TraesCS1D01G010800.1	24.0074	13.0978	4.5486e-09	1.5733	50.3179	29.3265	4.20299	8.42162
TraesCS1A01G013200.1	TraesCS1B01G012300.1	TraesCS1D01G011300.1	3.44308e-10	4.03669e-10	4.4621e-10	4.6793e-10	4.1753e-10	6.57626e-10	4.12306e-10	4.87961e-10
TraesCS1A01G013400.1	TraesCS1B01G017400.1	TraesCS1D01G011500.1	5.95376e-09	6.98021e-09	7.71583e-09	8.09142e-09	7.2199e-09	1.13716e-08	7.12957e-09	8.4378e-09
TraesCS1A01G013700.1	TraesCS1B01G017900.1	TraesCS1D01G011600.1	2.08839	1.39217	1.18508	3.2566	0.38737	1.26954	1.8981	1.56836
TraesCS1A01G013800.4	TraesCS1B01G017800.1	TraesCS1D01G011700.3	2.83603e-10	3.32497e-10	3.67538e-10	3.85429e-10	3.43915e-10	5.4168e-10	3.39612e-10	4.01928e-10
TraesCS1A01G014800.1	TraesCS1B01G017700.1	TraesCS1D01G012600.1	1.00808e-08	1.18188e-08	1.30643e-08	1.37002e-08	1.22246e-08	1.92542e-08	1.20717e-08	1.42867e-08
TraesCS1A01G015000.1	TraesCS1B01G019500.1	TraesCS1D01G012900.1	1.41316e-09	1.65679e-09	1.8314e-09	1.92054e-09	1.71368e-09	2.69912e-09	0.482304	2.00276e-09
TraesCS1A01G015200.2	TraesCS1B01G019200.1	TraesCS1D01G013100.3	7.18308e-10	8.42147e-10	9.30898e-10	9.76211e-10	8.71065e-10	1.37196e-09	8.60166e-10	1.018e-09
TraesCS1A01G015300.1	TraesCS1B01G019100.2	TraesCS1D01G013200.1	1.91653	4.61718	3.16464	4.70291	5.34217	11.416	2.28845	5.10188
TraesCS1A01G015400.1	TraesCS1B01G018900.1	TraesCS1D01G013300.1	0.974595	1.61704	1.87822	2.64536e-09	3.0539	8.72732	2.33089	81.9463
TraesCS1A01G015500.1	TraesCS1B01G019600.1	TraesCS1D01G013400.1	2.72329e-09	3.19279e-09	3.52927e-09	3.70106e-09	0.987255	5.20145e-09	7.67105	3.8595e-09
TraesCS1A01G015600.1	TraesCS1B01G018700.1	TraesCS1D01G013500.1	0.881967	2.47484e-09	1.14098	0.473113	2.55982e-09	4.03182e-09	0.890505	2.99163e-09
TraesCS1A01G015700.1	TraesCS1B01G018700.1	TraesCS1D01G013600.1	2.37991e-09	2.79021e-09	3.08426e-09	3.2344e-09	2.88602e-09	4.5456e-09	2.84991e-09	3.37286e-09
TraesCS1A01G015800.1	TraesCS1B01G019800.1	TraesCS1D01G013700.1	2.07633e-09	2.43429e-09	2.69083e-09	2.82182e-09	2.51788e-09	3.96577e-09	2.48638e-09	2.94261e-09
TraesCS1A01G016300.1	TraesCS1B01G020200.1	TraesCS1D01G014900.1	7.17437e-10	8.41126e-10	9.29769e-10	9.75027e-10	8.70008e-10	1.3703e-09	0.244858	1.01677e-09
TraesCS1A01G016800.1	TraesCS1B01G021400.1	TraesCS1D01G014500.1	4.44667e-09	5.21329e-09	5.7627e-09	6.04321e-09	5.3923e-09	8.4931e-09	5.32484e-09	6.30191e-09
TraesCS1A01G016900.1	TraesCS1B01G021300.2	TraesCS1D01G016500.2	6.94547e-10	8.1429e-10	9.00105e-10	9.43919e-10	8.42251e-10	1.32658e-09	8.31713e-10	9.84327e-10
TraesCS1A01G017000.1	TraesCS1B01G021200.1	TraesCS1D01G016600.2	9.56453e-10	0.620561	0.833589	1.7286	1.15985e-09	1.82682e-09	1.14534e-09	0.399272
TraesCS1A01G017600.1	TraesCS1B01G021700.1	TraesCS1D01G017300.1	2.16633e-09	2.53981e-09	2.80747e-09	2.94413e-09	2.62702e-09	4.13766e-09	2.59415e-09	3.07016e-09
TraesCS1A01G017700.1	TraesCS1B01G021800.1	TraesCS1D01G016800.1	9.60336e-10	1.1259e-09	1.24456e-09	1.30514e-09	1.16456e-09	1.83423e-09	1.14999e-09	1.36101e-09
TraesCS1A01G017900.1	TraesCS1B01G020600.1	TraesCS1D01G015400.1	3.07401	1.60193e-09	5.31969	1.85694e-09	5.31675	2.60974e-09	30.6302	0.570388
TraesCS1A01G018000.1	TraesCS1B01G022400.1	TraesCS1D01G017800.1	0.26374	3.45297	0.854145	4.72601	0.390216	1.17402	0.882509	2.25343
TraesCS1A01G018600.2	TraesCS1B01G022400.1	TraesCS1D01G017800.1	1.21647e-09	1.42619e-09	1.57649e-09	1.65323e-09	1.47517e-09	2.32345e-09	1.45671e-09	1.72401e-09
TraesCS1A01G018700.1	TraesCS1B01G022500.1	TraesCS1D01G018100.1	2.47106e-09	2.89708e-09	3.20239e-09	3.35828e-09	0.895817	1.04803	2.95907e-09	1.39556
TraesCS1A01G018900.1	TraesCS1B01G022700.1	TraesCS1D01G018200.1	4.66407	1.03032	3.7782	2.07975	1.77073	1.71236	2.39712	1.38236
TraesCS1A01G019200.1	TraesCS1B01G022900.1	TraesCS1D01G018400.1	19.3908	2.67446	21.8038	6.55496	16.0164	0.949512	6.12587	0.934573
TraesCS1A01G019800.1	TraesCS1B01G023900.1	TraesCS1D01G019300.1	1.60708e-09	1.88415e-09	2.08272e-09	2.1841e-09	1.94885e-09	3.06952e-09	1.92447e-09	2.27759e-09
TraesCS1A01G019900.1	TraesCS1B01G024000.1	TraesCS1D01G019400.1	9.1384e-10	1.07139e-09	1.1843e-09	1.24195e-09	1.10818e-09	1.74543e-09	1.09431e-09	1.29511e-09
TraesCS1A01G020000.1	TraesCS1B01G024200.1	TraesCS1D01G019500.1	3.46866e-09	4.06667e-09	4.49525e-09	4.71406e-09	4.20631e-09	6.62512e-09	4.15369e-09	4.91586e-09
TraesCS1A01G020300.1	TraesCS1B01G024300.1	TraesCS1D01G019800.1	14.146	2.11514	23.1311	3.88335	6.83416	0.98358	10.3186	2.29143
TraesCS1A01G020400.1	TraesCS1B01G024400.1	TraesCS1D01G019900.1	9.51835e-10	1.11594e-09	1.23354e-09	1.29358e-09	1.15425e-09	1.818e-09	1.13981e-09	1.34896e-09
TraesCS1A01G020500.2	TraesCS1B01G024500.1	TraesCS1D01G020000.1	2.17296e-09	2.54759e-09	2.81607e-09	2.95314e-09	2.63506e-09	4.15033e-09	2.6021e-09	3.07956e-09
TraesCS1A01G020600.1	TraesCS1B01G024600.1	TraesCS1D01G020100.1	0.962582	0.673183	0.611955	1.57219	0.356047	0.611531	1.10037	2.04345e-09
TraesCS1A01G020700.1	TraesCS1B01G024700.1	TraesCS1D01G020200.1	3.66764e-10	0.237962	4.75311e-10	4.98448e-10	4.44761e-10	7.00516e-10	4.39196e-10	5.19786e-10
TraesCS1A01G020900.1	TraesCS1B01G026700.1	TraesCS1D01G020500.1	21.3486	24.5557	240.268	74.4295	28.1509	13.247	34.7628	28.7093
TraesCS1A01G022000.1	TraesCS1B01G026700.1	TraesCS1D01G021900.1	7.01967e-10	8.22989e-10	9.0972e-10	9.54003e-10	8.51248e-10	1.34075e-09	8.40598e-10	9.94842e-10
TraesCS1A01G022400.1	TraesCS1B01G026200.1	TraesCS1D01G022300.1	1.41994e-09	1.66475e-09	1.84019e-09	1.92977e-09	1.72191e-09	2.71208e-09	1.70037e-09	2.01238e-09
TraesCS1A01G023300.1	TraesCS1B01G029000.1	TraesCS1D01G022800.1	3.059e-09	3.58639e-09	3.96434e-09	4.15731e-09	3.70953e-09	5.84267e-09	3.66312e-09	4.33528e-09
TraesCS1A01G023400.2	TraesCS1B01G029100.1	TraesCS1D01G022900.1	4.79843e-10	5.6257e-10	6.21857e-10	6.52128e-10	5.81888e-10	9.16497e-10	5.74607e-10	6.80044e-10
TraesCS1A01G023700.1	TraesCS1B01G029400.2	TraesCS1D01G023300.1	6.91289	3.48021	11.7447	17.1895	27.352	20.8483	4.03487	3.60113
TraesCS1A01G023800.1	TraesCS1B01G030000.1	TraesCS1D01G023400.1	1.59624e-09	1.87144e-09	2.06866e-09	2.16936e-09	1.9357e-09	3.04881e-09	1.91148e-09	2.26223e-09
TraesCS1A01G024100.1	TraesCS1B01G030400.1	TraesCS1D01G024200.1	9.70315e-10	1.1376e-09	1.25749e-09	1.3187e-09	1.17666e-09	1.85329e-09	1.16194e-09	1.37515e-09
TraesCS1A01G024200.2	TraesCS1B01G030500.1	TraesCS1D01G024300.2	6.28265e-10	7.36581e-10	8.14206e-10	8.53839e-10	7.61873e-10	1.19998e-09	7.52341e-10	8.90391e-10
TraesCS1A01G024600.1	TraesCS1B01G031000.1	TraesCS1D01G024700.1	43.6441	27.0424	34.1734	22.0812	101.337	72.5428	40.5103	29.7351
TraesCS1A01G024700.1	TraesCS1B01G031100.1	TraesCS1D01G024800.1	3.65634	3.78894	3.26057	5.20778	5.7808	2.01803	6.42809	4.47868
TraesCS1A01G025000.1	TraesCS1B01G031400.1	TraesCS1D01G024900.1	1.79214e-08	2.10112e-08	2.32254e-08	2.4356e-08	2.17326e-08	3.42298e-08	2.14607e-08	2.53986e-08
TraesCS1A01G025100.1	TraesCS1B01G031500.1	TraesCS1D01G025100.1	1.83572e-09	2.1522e-09	2.37901e-09	2.49482e-09	2.2261e-09	3.50621e-09	2.19825e-09	2.60162e-09
TraesCS1A01G025200.1	TraesCS1B01G031600.1	TraesCS1D01G025400.1	41.7918	49.5574	50.7467	47.1786	79.5989	48.6533	52.9499	42.6124
TraesCS1A01G025700.1	TraesCS1B01G032600.1	TraesCS1D01G026100.1	7.60652e-10	8.91792e-10	9.85774e-10	0.448575	9.22414e-10	1.45284e-09	9.10873e-10	1.07801e-09
TraesCS1A01G025900.2	TraesCS1B01G032500.2	TraesCS1D01G026200.2	6.5109e-10	7.63341e-10	8.43786e-10	8.84859e-10	7.89552e-10	1.24358e-09	7.79674e-10	9.22739e-10
TraesCS1A01G026000.1	TraesCS1B01G032400.1	TraesCS1D01G026300.1	3.87808e-09	4.54668e-09	5.02583e-09	5.27047e-09	4.7028e-09	7.4071e-09	4.64396e-09	5.4961e-09
TraesCS1A01G026800.1	TraesCS1B01G035100.1	TraesCS1D01G027900.1	1.57708e-08	1.84898e-08	2.04384e-08	2.14333e-08	1.91247e-08	3.01222e-08	1.88854e-08	2.23508e-08
TraesCS1A01G027200.1	TraesCS1B01G044000.1	TraesCS1D01G026400.1	19.9821	29.5754	29.7352	33.3144	16.1456	14.1623	28.0367	25.4395
TraesCS1A01G027300.1	TraesCS1B01G033200.1	TraesCS1D01G026500.1	0.977315	2.74239e-09	3.0314e-09	3.17896e-09	2.83656e-09	4.4677e-09	2.80107e-09	3.31505e-09
TraesCS1A01G027400.1	TraesCS1B01G057500.1	TraesCS1D01G026600.1	1.09418e-09	1.28283e-09	1.41802e-09	1.48704e-09	1.32688e-09	2.08988e-09	1.31027e-09	1.5507e-09
TraesCS1A01G027800.1	TraesCS1B01G057500.1	TraesCS1D01G026600.1	7.54447	2.21053e-09	10.0031	1.02794	5.9814	3.60122e-09	12.307	2.67212e-09
TraesCS1A01G028700.2	TraesCS1B01G034500.1	TraesCS1D01G028200.1	1.78583e-09	2.09371e-09	2.31436e-09	2.42702e-09	2.16561e-09	3.41092e-09	2.13851e-09	2.53091e-09
TraesCS1A01G028800.1	TraesCS1B01G035700.1	TraesCS1D01G029100.2	2.05588e-09	2.41032e-09	2.66433e-09	2.79402e-09	2.49308e-09	3.92671e-09	2.46189e-09	2.91363e-09
TraesCS1A01G029200.1	TraesCS1B01G036400.1	TraesCS1D01G029400.1	6.16691e-10	7.23011e-10	7.99207e-10	8.3811e-10	7.47838e-10	1.17788e-09	7.38481e-10	8.73988e-10
TraesCS1A01G029300.1	TraesCS1B01G036500.1	TraesCS1D01G029500.1	5.29314	4.99355	7.13718	11.5599	13.3118	9.38315	6.39943	22.5711
TraesCS1A01G029800.1	TraesCS1B01G036900.1	TraesCS1D01G030300.1	12.8268	68.6493	23.7791	29.0856	32.0147	29.0631	20.2369	16.2441
TraesCS1A01G029900.1	TraesCS1B01G037000.1	TraesCS1D01G030400.1	1.04489e-09	1.22503e-09	1.35413e-09	1.42005e-09	1.2671e-09	1.99573e-09	1.25124e-09	1.48084e-09
TraesCS1A01G030100.1	TraesCS1B01G037100.1	TraesCS1D01G030600.1	1.16753	1.77104	4.58214	3.72221	2.95693	1.41533	0.596879	3.23929
TraesCS1A01G030300.1	TraesCS1B01G037400.1	TraesCS1D01G030800.1	1.673e-09	1.96144e-09	2.16815e-09	2.27368e-09	2.02879e-09	3.19542e-09	2.0034e-09	2.37102e-09
TraesCS1A01G030500.1	TraesCS1B01G037600.1	TraesCS1D01G031400.1	1.16171	0.881603	1.737	1.97379	0.850743	2.95214	1.20199	7.9559
TraesCS1A01G030600.1	TraesCS1B01G037700.1	TraesCS1D01G031500.1	3.71235	0.648172	2.10174	4.1906	6.95959	1.44161	3.95704	5.5114
TraesCS1A01G030700.1	TraesCS1B01G038100.1	TraesCS1D01G031700.1	10.0474	16.1024	15.283	13.2222	15.9613	14.2372	18.2795	12.9562
TraesCS1A01G031000.1	TraesCS1B01G039000.1	TraesCS1D01G032400.1	2.61299e-09	3.06348e-09	3.38633e-09	3.55117e-09	3.16867e-09	4.99079e-09	3.12903e-09	3.70319e-09
TraesCS1A01G031100.1	TraesCS1B01G038900.1	TraesCS1D01G032500.1	2.73378e-09	3.20509e-09	3.54286e-09	3.71532e-09	3.31515e-09	5.22149e-09	3.27367e-09	3.87437e-09
TraesCS1A01G031200.1	TraesCS1B01G038800.1	TraesCS1D01G032600.1	19.982	4.35951	39.3389	28.7682	11.3628	6.30581	9.38191	11.9485
TraesCS1A01G031300.1	TraesCS1B01G038700.1	TraesCS1D01G032700.1	128.31	181.172	179.118	145.589	68.2425	142.863	42.7463	31.8169
TraesCS1A01G031800.1	TraesCS1B01G039500.1	TraesCS1D01G033300.2	7.79706e-10	9.14131e-10	1.01047e-09	1.05965e-09	9.4552e-10	1.48923e-09	0.595035	1.10502e-09
TraesCS1A01G032000.1	TraesCS1B01G041100.1	TraesCS1D01G033700.1	8.19312e-10	9.60565e-10	1.0618e-09	1.11348e-09	9.93549e-10	1.56488e-09	9.81118e-10	1.16115e-09
TraesCS1A01G032200.1	TraesCS1B01G040900.1	TraesCS1D01G033900.1	2.85244e-09	3.34422e-09	3.69665e-09	3.87659e-09	3.45905e-09	5.44815e-09	3.41577e-09	4.04255e-09
TraesCS1A01G033000.1	TraesCS1B01G041300.1	TraesCS1D01G034200.1	5.59515e-10	0.39475	0.185215	7.60404e-10	6.78502e-10	1.06867e-09	6.70013e-10	0.559387
TraesCS1A01G033100.1	TraesCS1B01G041200.1	TraesCS1D01G034100.1	4.2137	1.98955	4.36442	6.00684	1.10097	1.04806	1.6713	1.81264
TraesCS1A01G033200.1	TraesCS1B01G041400.1	TraesCS1D01G034600.1	3.94817	39.8929	0.958029	5.59733	17.8137	22.4851	22.1567	13.3904
TraesCS1A01G033300.1	TraesCS1B01G041900.1	TraesCS1D01G035000.1	8.55046e-09	1.55561	2.83044	1.16204e-08	1.03688e-08	1.63313e-08	1.02391e-08	1.21179e-08
TraesCS1A01G033500.1	TraesCS1B01G042300.1	TraesCS1D01G034700.1	120.331	41.3683	36.0229	25.8075	292.997	387.345	758.07	302.815
TraesCS1A01G033600.1	TraesCS1B01G042300.1	TraesCS1D01G034700.1	7.41558	5.06714	7.96792	4.65384	8.50675	4.75565	8.70404	4.32326
TraesCS1A01G033800.1	TraesCS1B01G042000.1	TraesCS1D01G034900.1	0.328879	9.2285e-10	0.260566	1.06976e-09	9.54538e-10	1.50344e-09	0.268648	1.11556e-09
TraesCS1A01G034100.1	TraesCS1B01G036500.1	TraesCS1D01G035600.1	6.92379e-10	8.11748e-10	8.97295e-10	9.40972e-10	8.39621e-10	1.32244e-09	8.29116e-10	9.81254e-10
TraesCS1A01G034300.2	TraesCS1B01G050200.3	TraesCS1D01G035300.1	1.63297e-09	1.9145e-09	2.11626e-09	2.21927e-09	1.98024e-09	3.11896e-09	1.95546e-09	2.31428e-09
TraesCS1A01G034500.1	TraesCS1B01G050500.1	TraesCS1D01G035900.1	8.7811e-10	1.0295e-09	1.13799e-09	1.19339e-09	1.06485e-09	1.67718e-09	1.05153e-09	1.24448e-09
TraesCS1A01G034600.1	TraesCS1B01G050600.1	TraesCS1D01G036000.1	96.9166	16.1525	67.865	15.18	206.743	14.6724	233.122	17.0344
TraesCS1A01G035000.1	TraesCS1B01G051100.1	TraesCS1D01G036300.1	0.834595	1.17255e-09	1.29612e-09	0.589798	0.856498	0.676669	1.02401	0.417502
TraesCS1A01G035100.1	TraesCS1B01G044800.1	TraesCS1D01G036500.1	0.319951	2.59632	2.48441e-09	1.47481	3.47486	5.77163	2.29564e-09	1.60054
TraesCS1A01G035200.1	TraesCS1B01G045000.3	TraesCS1D01G036700.2	0.863937	0.470882	3.35422e-09	0.58009	0.639118	4.94347e-09	3.09936e-09	3.66807e-09
TraesCS1A01G035300.1	TraesCS1B01G045100.1	TraesCS1D01G036800.1	6.72053e-09	7.87918e-09	2.85231	8.83419	8.14973e-09	4.54701	2.91897	6.601
TraesCS1A01G035600.1	TraesCS1B01G045300.1	TraesCS1D01G036900.1	66.5058	35.1433	22.1433	5.70053	80.3537	8.02654	90.0445	25.5596
TraesCS1A01G035800.1	TraesCS1B01G045700.1	TraesCS1D01G037300.1	420.58	386.257	297.693	410.928	402.518	232.685	300.781	428.899
TraesCS1A01G035900.1	TraesCS1B01G045800.1	TraesCS1D01G037400.1	0.395673	1.11028e-09	1.0289	1.28703e-09	0.343313	1.04238	1.13403e-09	1.34212e-09
TraesCS1A01G036000.1	TraesCS1B01G046400.1	TraesCS1D01G037600.1	1.28753e-09	1.50951e-09	1.66859e-09	1.74981e-09	1.56134e-09	2.45918e-09	1.54181e-09	1.82472e-09
TraesCS1A01G036100.1	TraesCS1B01G046300.1	TraesCS1D01G037700.1	1.25387e-09	1.47004e-09	1.62496e-09	1.70406e-09	1.52052e-09	2.39487e-09	1.50149e-09	1.77701e-09
TraesCS1A01G036200.1	TraesCS1B01G046200.1	TraesCS1D01G037900.1	197.637	179.296	167.296	207.32	86.4723	129.891	81.5364	96.4504
TraesCS1A01G036300.1	TraesCS1B01G047000.1	TraesCS1D01G038000.1	9.8186e-10	1.15114e-09	0.325023	1.33439e-09	1.19066e-09	1.87534e-09	1.17577e-09	1.39151e-09
TraesCS1A01G036600.1	TraesCS1B01G047300.1	TraesCS1D01G038200.1	2.95703e-08	3.46684e-08	3.8322e-08	4.01874e-08	3.58588e-08	5.64791e-08	3.54102e-08	4.19077e-08
TraesCS1A01G036700.1	TraesCS1B01G047400.1	TraesCS1D01G038300.1	1.24989e-09	1.46538e-09	1.61981e-09	1.69866e-09	1.5157e-09	2.38728e-09	1.49673e-09	1.77137e-09
TraesCS1A01G037200.1	TraesCS1B01G047600.1	TraesCS1D01G038900.1	6.6079e-09	7.74713e-09	8.56357e-09	8.98042e-09	8.01315e-09	1.2621e-08	7.91289e-09	9.36486e-09
TraesCS1A01G037400.1	TraesCS1B01G047900.1	TraesCS1D01G039000.1	22.4906	22.2706	38.4545	62.0148	26.6555	34.4529	18.3637	41.9861
TraesCS1A01G037500.1	TraesCS1B01G048700.1	TraesCS1D01G039100.1	6.75894e-09	7.92421e-09	8.75931e-09	9.18568e-09	8.1963e-09	1.29095e-08	8.09375e-09	3.8172
TraesCS1A01G037600.1	TraesCS1B01G048000.1	TraesCS1D01G039200.1	2.41884e-09	2.83586e-09	3.13472e-09	3.28731e-09	2.93324e-09	4.61997e-09	2.89654e-09	3.42803e-09
TraesCS1A01G037700.1	TraesCS1B01G048400.2	TraesCS1D01G039400.1	4.8134e-10	5.64326e-10	6.23798e-10	6.54162e-10	5.83703e-10	9.19356e-10	0.695895	0.271843
TraesCS1A01G037800.1	TraesCS1B01G048500.1	TraesCS1D01G039500.1	1.41994e-09	1.66475e-09	1.84019e-09	1.92977e-09	1.72191e-09	2.71208e-09	1.70037e-09	2.01238e-09
TraesCS1A01G037900.1	TraesCS1B01G048800.1	TraesCS1D01G039600.1	281.598	206.623	268.253	154.905	890.702	294.91	1047.78	317.941
TraesCS1A01G038300.1	TraesCS1B01G049200.1	TraesCS1D01G040000.1	0.33535	2.35572e-09	2.60398e-09	2.73074e-09	2.66887	3.83777e-09	2.61815	2.00885
TraesCS1A01G038400.1	TraesCS1B01G049300.4	TraesCS1D01G040100.3	2.56039e-10	3.00181e-10	3.31816e-10	3.47968e-10	3.10488e-10	4.89032e-10	3.06604e-10	3.62864e-10
TraesCS1A01G038700.1	TraesCS1B01G049900.1	TraesCS1D01G040400.1	1.06913e-09	1.25345e-09	1.38555e-09	1.45299e-09	1.29649e-09	2.04203e-09	1.28027e-09	1.51519e-09
TraesCS1A01G039100.4	TraesCS1B01G051600.2	TraesCS1D01G040700.2	1.03634e-09	1.21501e-09	1.34306e-09	1.40844e-09	1.25673e-09	1.97941e-09	1.24101e-09	1.46873e-09
TraesCS1A01G039200.1	TraesCS1B01G051700.2	TraesCS1D01G040800.1	0.252646	3.55543e-10	0.229096	0.412143	0.224655	0.205181	3.6315e-10	4.29786e-10
TraesCS1A01G039800.1	TraesCS1B01G052800.1	TraesCS1D01G042100.1	0.425452	1.33472	1.68769	0.571339	3.09128e-09	4.86889e-09	3.0526e-09	1.43968
TraesCS1A01G040200.1	TraesCS1B01G053000.1	TraesCS1D01G041700.1	5.88465e-09	6.89918e-09	7.62626e-09	7.99749e-09	7.13609e-09	1.12396e-08	7.0468e-09	8.33985e-09
TraesCS1A01G040300.1	TraesCS1B01G053200.1	TraesCS1D01G041600.1	6.22534e-09	7.29861e-09	8.06778e-09	8.4605e-09	7.54923e-09	1.18903e-08	7.45477e-09	8.82268e-09
TraesCS1A01G040400.1	TraesCS1B01G053400.1	TraesCS1D01G041400.1	0.772462	0.77028	1.90209	2.84599	3.95289	2.39831	5.71869	8.75613
TraesCS1A01G040500.1	TraesCS1B01G053500.1	TraesCS1D01G041300.1	27.8972	32.7238	52.758	45.3372	34.1925	33.344	28.6856	49.2874
TraesCS1A01G040600.1	TraesCS1B01G053600.1	TraesCS1D01G041200.1	16.6209	17.5129	13.4365	14.2107	16.3652	12.2142	15.0722	19.4949
TraesCS1A01G040900.1	TraesCS1B01G053700.1	TraesCS1D01G042300.1	2.46934e-09	2.89506e-09	3.20016e-09	3.35594e-09	2.99447e-09	4.71642e-09	2.95701e-09	3.4996e-09
TraesCS1A01G041100.1	TraesCS1B01G035500.1	TraesCS1D01G029100.2	9.30373e-10	1.09077e-09	1.20573e-09	1.26442e-09	1.12823e-09	1.777e-09	0.317532	1.31854e-09
TraesCS1A01G041200.1	TraesCS1B01G034200.1	TraesCS1D01G028000.1	5.82667e-09	6.83121e-09	7.55113e-09	7.91869e-09	7.06578e-09	1.11289e-08	6.97737e-09	8.25768e-09
TraesCS1A01G041300.1	TraesCS1B01G035100.1	TraesCS1D01G027900.1	5.0692e-09	5.94315e-09	6.56948e-09	6.88926e-09	6.14723e-09	9.68213e-09	6.07032e-09	7.18418e-09
TraesCS1A01G041400.1	TraesCS1B01G034000.1	TraesCS1D01G027400.1	1.49723e-08	1.75536e-08	1.94035e-08	2.0348e-08	1.81564e-08	2.8597e-08	1.79292e-08	6.2502
TraesCS1A01G041600.1	TraesCS1B01G033800.1	TraesCS1D01G027300.1	1.53612e-08	1.80096e-08	1.99075e-08	2.08766e-08	1.8628e-08	2.93398e-08	1.83949e-08	2.17702e-08
TraesCS1A01G041700.1	TraesCS1B01G033700.1	TraesCS1D01G027200.1	2.44551e-09	2.86713e-09	3.16929e-09	3.32356e-09	2.96558e-09	4.67091e-09	2.92848e-09	3.46584e-09
TraesCS1A01G042400.1	TraesCS1B01G055000.1	TraesCS1D01G042800.1	5.71408e-09	6.69921e-09	7.40521e-09	7.76567e-09	6.92924e-09	1.09138e-08	6.84255e-09	8.09811e-09
TraesCS1A01G042500.1	TraesCS1B01G054900.1	TraesCS1D01G042900.1	0.400032	0.0729633	0.820521	0.814692	4.86331e-10	7.65992e-10	0.306058	0.400953
TraesCS1A01G042700.1	TraesCS1B01G055200.1	TraesCS1D01G043300.1	76.3398	64.9468	415.664	452.604	177.472	103.82	92.0107	124.685
TraesCS1A01G042800.1	TraesCS1B01G055600.1	TraesCS1D01G043200.2	0.343919	2.41592e-09	2.67052e-09	2.80051e-09	2.49887e-09	3.93583e-09	2.46761e-09	2.9204e-09
TraesCS1A01G042900.1	TraesCS1B01G055800.1	TraesCS1D01G043400.1	1.82815e-09	2.14333e-09	2.36921e-09	2.48454e-09	0.662748	3.49175e-09	2.18919e-09	2.5909e-09
TraesCS1A01G043000.1	TraesCS1B01G056100.1	TraesCS1D01G043500.1	7.34667e-09	8.61327e-09	9.52099e-09	9.98444e-09	8.90903e-09	1.40321e-08	8.79756e-09	1.04119e-08
TraesCS1A01G043100.1	TraesCS1B01G056000.1	TraesCS1D01G043600.1	3.63943e-09	4.26688e-09	4.71655e-09	4.94614e-09	4.41339e-09	6.95128e-09	4.35818e-09	5.15787e-09
TraesCS1A01G043200.1	TraesCS1B01G055900.1	TraesCS1D01G043700.1	7.18347	8.24981	10.7461	7.37249	10.6855	5.12733	8.20681	7.01081
TraesCS1A01G043300.1	TraesCS1B01G056300.1	TraesCS1D01G043900.1	4.34858e-09	0.791151	5.63558e-09	2.56447	5.27336e-09	8.30575e-09	5.20738e-09	6.1629e-09
TraesCS1A01G043400.1	TraesCS1B01G056400.1	TraesCS1D01G044000.1	0.291664	5.87351e-10	6.4925e-10	0.29544	6.07519e-10	9.56868e-10	0.217594	7.1e-10
TraesCS1A01G043500.1	TraesCS1B01G056600.1	TraesCS1D01G044100.1	2.15187e-09	2.52287e-09	2.78874e-09	2.92449e-09	2.6095e-09	4.11006e-09	2.57685e-09	3.04968e-09
TraesCS1A01G043600.1	TraesCS1B01G056700.1	TraesCS1D01G044200.1	46.2511	42.7194	60.9611	58.4847	55.1056	48.9936	41.9868	71.4941
TraesCS1A01G043800.1	TraesCS1B01G057000.1	TraesCS1D01G044500.1	1.00238e-08	1.1752e-08	1.29905e-08	1.36228e-08	1.21555e-08	1.91455e-08	1.20034e-08	1.4206e-08
TraesCS1A01G043900.1	TraesCS1B01G056900.1	TraesCS1D01G044300.1	8.94264e-10	1.04844e-09	1.15893e-09	1.21534e-09	1.08444e-09	1.70804e-09	1.07087e-09	1.26737e-09
TraesCS1A01G044500.1	TraesCS1B01G057800.3	TraesCS1D01G045100.1	0.301277	0.37755	0.30604	9.7998e-10	8.74428e-10	1.37726e-09	8.63487e-10	1.02193e-09
TraesCS1A01G044600.1	TraesCS1B01G057900.1	TraesCS1D01G045200.1	144.74	110.462	216.368	198.267	49.357	40.6633	74.6866	146.884
TraesCS1A01G044800.1	TraesCS1B01G058000.1	TraesCS1D01G045400.1	5.09394e-10	5.97216e-10	0.337247	6.92289e-10	0.125787	9.72939e-10	6.09994e-10	7.21925e-10
TraesCS1A01G044900.1	TraesCS1B01G058100.1	TraesCS1D01G045500.1	8.61063e-10	1.00951e-09	1.1159e-09	1.17022e-09	1.04418e-09	1.64462e-09	1.03111e-09	1.22032e-09
TraesCS1A01G045000.1	TraesCS1B01G058300.1	TraesCS1D01G045700.1	9.08924e-10	1.06563e-09	1.17793e-09	1.23527e-09	1.10222e-09	1.73604e-09	1.08843e-09	1.28815e-09
TraesCS1A01G045100.1	TraesCS1B01G058400.1	TraesCS1D01G045800.1	2.1389e-09	2.50766e-09	2.77193e-09	2.90686e-09	2.59377e-09	4.08529e-09	2.56131e-09	3.0313e-09
TraesCS1A01G045300.2	TraesCS1B01G058600.2	TraesCS1D01G046000.2	1.1619e-09	1.36222e-09	1.50577e-09	1.57907e-09	1.40899e-09	2.21922e-09	1.39136e-09	1.64667e-09
TraesCS1A01G045400.1	TraesCS1B01G058700.1	TraesCS1D01G046100.1	6.78564	6.95817	6.58327	10.5471	3.68005	3.22145	4.72575	3.30425
TraesCS1A01G045500.1	TraesCS1B01G058800.1	TraesCS1D01G046200.1	1.0656e-08	1.24931e-08	1.38097e-08	1.44819e-08	1.29221e-08	2.03528e-08	1.27604e-08	1.51019e-08
TraesCS1A01G045600.1	TraesCS1B01G058800.1	TraesCS1D01G046200.1	5.24142e-09	6.14506e-09	6.79267e-09	7.12331e-09	6.35607e-09	1.00111e-08	6.27655e-09	7.42825e-09
TraesCS1A01G045800.1	TraesCS1B01G059000.1	TraesCS1D01G046400.1	8.28522	11.3098	3.65604	25.8167	4.39863	12.7234	1.76227	8.71186
TraesCS1A01G046100.2	TraesCS1B01G059500.2	TraesCS1D01G046700.1	9.35277e-10	1.09652e-09	1.21208e-09	1.27108e-09	1.13417e-09	1.78637e-09	1.11998e-09	1.32549e-09
TraesCS1A01G046300.1	TraesCS1B01G059800.2	TraesCS1D01G047100.1	1.21745	2.6222	2.27708	2.93757	1.28295	2.3453	1.60071	4.80946
TraesCS1A01G046400.1	TraesCS1B01G059900.1	TraesCS1D01G047300.1	1.60106	3.40962	3.94863	2.11977	3.35439	4.71109	2.01913	2.26431
TraesCS1A01G046500.1	TraesCS1B01G060000.1	TraesCS1D01G047400.2	18.2247	13.1845	23.8302	24.6613	13.27	11.9821	11.1695	13.9047
TraesCS1A01G046600.1	TraesCS1B01G060100.1	TraesCS1D01G047600.1	11.0218	14.211	20.6242	18.0004	21.2487	25.6593	38.0378	31.4143
TraesCS1A01G046800.1	TraesCS1B01G060200.1	TraesCS1D01G047800.1	0.939879	0.753732	0.685178	1.76031	1.95772e-09	3.08348e-09	1.93322e-09	2.28796e-09
TraesCS1A01G046900.1	TraesCS1B01G060300.1	TraesCS1D01G047700.1	3.36345e-09	3.94333e-09	4.3589e-09	4.57107e-09	4.07873e-09	6.42417e-09	1.14793	1.89955
TraesCS1A01G047000.1	TraesCS1B01G060700.1	TraesCS1D01G047900.1	1.63156	2.85571	3.53971	5.73028	5.89076	7.41637	9.41777	15.0835
TraesCS1A01G047200.2	TraesCS1B01G061200.3	TraesCS1D01G048200.2	7.59675e-10	8.90646e-10	9.84508e-10	1.03243e-09	9.21229e-10	1.45097e-09	9.09703e-10	1.07663e-09
TraesCS1A01G047300.1	TraesCS1B01G061800.1	TraesCS1D01G048300.1	1.23553e-09	1.44854e-09	1.6012e-09	2.28799	1.49828e-09	2.35985e-09	0.536635	17.6317
TraesCS1A01G047400.1	TraesCS1B01G061900.1	TraesCS1D01G048500.1	6.0761e-09	7.12364e-09	7.87438e-09	8.25768e-09	7.36825e-09	1.16053e-08	7.27606e-09	8.61118e-09
TraesCS1A01G047500.1	TraesCS1B01G062000.1	TraesCS1D01G048700.1	1.96191	1.68478	3.09376	2.51204	1.64824	3.21284	3.41828	3.35765
TraesCS1A01G047700.1	TraesCS1B01G062100.1	TraesCS1D01G048800.1	2.28637e-09	2.68055e-09	2.96304e-09	3.10727e-09	2.77259e-09	4.36694e-09	2.7379e-09	3.24029e-09
TraesCS1A01G048000.1	TraesCS1B01G062200.1	TraesCS1D01G048900.1	1.76539e-09	2.06976e-09	2.28788e-09	2.39925e-09	2.14083e-09	3.37189e-09	2.11404e-09	2.50195e-09
TraesCS1A01G048100.1	TraesCS1B01G062300.1	TraesCS1D01G049000.1	1.77068e-09	2.07595e-09	2.29473e-09	2.40643e-09	2.14724e-09	3.38198e-09	2.12037e-09	2.50944e-09
TraesCS1A01G048200.1	TraesCS1B01G062500.1	TraesCS1D01G049200.1	1.2601e-09	1.47735e-09	1.63304e-09	1.71253e-09	1.52808e-09	2.40678e-09	1.50896e-09	1.78584e-09
TraesCS1A01G048300.1	TraesCS1B01G062700.1	TraesCS1D01G049600.1	1.17888e-09	1.38213e-09	1.52779e-09	1.60215e-09	1.42959e-09	2.25166e-09	1.4117e-09	1.67074e-09
TraesCS1A01G048400.1	TraesCS1B01G062900.1	TraesCS1D01G049800.1	1.31326e-09	0.238926	1.70194e-09	0.294339	1.59255e-09	2.50833e-09	1.57262e-09	1.86119e-09
TraesCS1A01G048500.1	TraesCS1B01G062900.1	TraesCS1D01G049800.1	1.62177e-09	1.90137e-09	2.10175e-09	2.20406e-09	1.96666e-09	3.09758e-09	1.94206e-09	2.29841e-09
TraesCS1A01G048700.1	TraesCS1B01G063800.1	TraesCS1D01G050000.1	2.85182	2.98222	6.72018	1.27657	11.1264	10.8788	1.94393	7.97211
TraesCS1A01G048900.1	TraesCS1B01G064400.1	TraesCS1D01G050100.1	5.3521e-09	6.27482e-09	6.9361e-09	7.27373e-09	6.49029e-09	1.02225e-08	6.40908e-09	7.58511e-09
TraesCS1A01G049300.1	TraesCS1B01G065700.1	TraesCS1D01G051300.1	2.57186	2.6183	5.4775	2.32742	3.38889	1.78002	4.0023	3.72085
TraesCS1A01G049500.1	TraesCS1B01G057200.1	TraesCS1D01G044800.1	4.31159e-09	5.05493e-09	5.58765e-09	5.85964e-09	5.2285e-09	8.23511e-09	5.16309e-09	6.11048e-09
TraesCS1A01G049600.2	TraesCS1B01G066000.1	TraesCS1D01G052000.1	1.68732e-09	1.97823e-09	2.1867e-09	2.29314e-09	2.04615e-09	3.22277e-09	2.02055e-09	2.39131e-09
TraesCS1A01G049700.1	TraesCS1B01G065900.2	TraesCS1D01G051900.1	1.39812e-09	1.63917e-09	1.81191e-09	1.90011e-09	1.69545e-09	2.67041e-09	1.67424e-09	1.98145e-09
TraesCS1A01G049800.1	TraesCS1B01G072500.1	TraesCS1D01G056500.1	2.90618e-09	3.40721e-09	3.76629e-09	3.94962e-09	3.52421e-09	5.55077e-09	3.48012e-09	4.1187e-09
TraesCS1A01G050100.2	TraesCS1B01G066400.1	TraesCS1D01G052200.1	8.75726e-10	1.0267e-09	1.13491e-09	1.19015e-09	1.06196e-09	1.67263e-09	1.04867e-09	1.2411e-09
TraesCS1A01G050300.1	TraesCS1B01G066700.1	TraesCS1D01G052600.1	4.38079e-09	0.797011	1.45016	2.58346	5.31242e-09	3.71599	1.84807	11.8487
TraesCS1A01G050400.1	TraesCS1B01G066900.1	TraesCS1D01G052700.1	1.77778e-09	2.08427e-09	2.30393e-09	0.796898	2.15584e-09	3.39554e-09	2.12887e-09	2.5195e-09
TraesCS1A01G050800.1	TraesCS1B01G067100.1	TraesCS1D01G052900.1	4.97678e-09	5.83479e-09	6.4497e-09	6.76365e-09	6.03515e-09	9.5056e-09	5.95964e-09	7.05319e-09
TraesCS1A01G051100.1	TraesCS1B01G085600.1	TraesCS1D01G068100.1	2.43879e-09	2.85925e-09	3.16057e-09	3.31442e-09	2.95743e-09	4.65807e-09	2.92043e-09	3.45631e-09
TraesCS1A01G051300.1	TraesCS1B01G068000.1	TraesCS1D01G053300.1	9.80232e-10	1.14923e-09	1.27034e-09	1.33218e-09	1.18869e-09	1.87224e-09	1.17382e-09	1.38921e-09
TraesCS1A01G051400.1	TraesCS1B01G068100.1	TraesCS1D01G053400.1	6.97688e-10	8.17972e-10	9.04175e-10	9.48188e-10	8.4606e-10	1.33258e-09	0.294325	9.88778e-10
TraesCS1A01G051500.1	TraesCS1B01G068200.1	TraesCS1D01G053500.1	49.3869	55.917	62.4623	78.0733	61.8893	74.0857	75.0948	129.937
TraesCS1A01G051700.1	TraesCS1B01G068500.2	TraesCS1D01G053700.2	609.469	1098.67	604.646	606.023	1855.02	1943.44	2171.96	1805.95
TraesCS1A01G051800.1	TraesCS1B01G068600.1	TraesCS1D01G053800.1	16.3519	11.7403	17.4782	4.79304	24.7669	7.31498	8.16187	10.4661
TraesCS1A01G051900.1	TraesCS1B01G068700.1	TraesCS1D01G053900.1	140.266	161.288	182.996	242.567	151.068	85.0845	213.082	162.807
TraesCS1A01G052000.1	TraesCS1B01G069000.1	TraesCS1D01G054000.1	3.80326e-09	4.45896e-09	4.92887e-09	5.16879e-09	4.61207e-09	7.2642e-09	4.55436e-09	5.39006e-09
TraesCS1A01G052300.1	TraesCS1B01G069200.1	TraesCS1D01G054200.1	9.90355e-10	0.360357	0.535301	1.34593e-09	0.718054	1.09009	1.18594	0.844236
TraesCS1A01G052500.1	TraesCS1B01G069700.1	TraesCS1D01G054300.1	4.81471e-09	5.64479e-09	6.23967e-09	6.5434e-09	5.83862e-09	9.19606e-09	5.76556e-09	6.82351e-09
TraesCS1A01G053500.1	TraesCS1B01G071100.1	TraesCS1D01G054800.1	4.4747e-09	5.24616e-09	5.79904e-09	6.08132e-09	5.4263e-09	8.54665e-09	5.35841e-09	6.34165e-09
TraesCS1A01G054000.1	TraesCS1B01G071200.1	TraesCS1D01G054900.1	8.69749	12.4507	18.1225	7.09191	8.76404	4.42834	9.63542	5.1797
TraesCS1A01G054200.1	TraesCS1B01G071100.1	TraesCS1D01G054800.1	4.4747e-09	5.24616e-09	5.79904e-09	6.08132e-09	5.4263e-09	8.54665e-09	5.35841e-09	6.34165e-09
TraesCS1A01G054400.2	TraesCS1B01G071500.1	TraesCS1D01G055200.1	6.5397e-10	7.66717e-10	8.47519e-10	8.88773e-10	7.93044e-10	1.24908e-09	7.83122e-10	9.2682e-10
TraesCS1A01G054600.1	TraesCS1B01G075400.1	TraesCS1D01G055400.1	2.90856e-09	3.41001e-09	3.76937e-09	3.95286e-09	3.5271e-09	5.55532e-09	3.48297e-09	4.12207e-09
TraesCS1A01G054900.2	TraesCS1B01G071700.1	TraesCS1D01G055600.3	1.07987e-09	1.26604e-09	1.39946e-09	1.46758e-09	1.30951e-09	2.06254e-09	1.29313e-09	1.53041e-09
TraesCS1A01G055000.1	TraesCS1B01G071800.1	TraesCS1D01G055700.1	6.92244e-10	0.125942	8.9712e-10	9.40789e-10	0.170939	1.32218e-09	1.11235	0.390954
TraesCS1A01G055100.1	TraesCS1B01G071900.1	TraesCS1D01G055800.1	5.21063e-09	6.10897e-09	6.75277e-09	7.08147e-09	6.31874e-09	9.95227e-09	6.23968e-09	7.38462e-09
TraesCS1A01G055200.1	TraesCS1B01G072000.1	TraesCS1D01G055900.1	22.4169	32.0592	21.2618	15.9905	15.6386	24.6269	9.41815	10.3145
TraesCS1A01G055300.1	TraesCS1B01G072100.1	TraesCS1D01G056000.1	3.53079e-09	4.13951e-09	4.57576e-09	4.79849e-09	4.28165e-09	6.74378e-09	4.22808e-09	5.00391e-09
TraesCS1A01G055400.2	TraesCS1B01G072200.1	TraesCS1D01G056100.1	4.82387e-10	5.65553e-10	6.25154e-10	6.55585e-10	5.84973e-10	9.21356e-10	5.77654e-10	6.8365e-10
TraesCS1A01G055700.1	TraesCS1B01G075400.1	TraesCS1D01G056300.1	9.338e-09	1.09479e-08	1.21017e-08	1.26907e-08	1.13238e-08	1.78355e-08	1.11822e-08	1.3234e-08
TraesCS1A01G056100.1	TraesCS1B01G073300.4	TraesCS1D01G056800.2	1.97465e-09	2.31509e-09	2.55906e-09	2.68363e-09	2.39458e-09	3.77156e-09	2.36462e-09	2.79851e-09
TraesCS1A01G056200.1	TraesCS1B01G073400.1	TraesCS1D01G056900.1	1468.53	1183.69	690.083	639.605	719.465	1029.22	302.557	371.758
TraesCS1A01G056500.2	TraesCS1B01G073600.1	TraesCS1D01G057200.3	1.88346e-09	2.20818e-09	2.44089e-09	2.5597e-09	2.284e-09	3.5974e-09	2.25543e-09	2.66928e-09
TraesCS1A01G056600.1	TraesCS1B01G073700.1	TraesCS1D01G057300.2	0.13876	0.737836	2.58545	1.54616	0.917312	1.26775	9.956e-10	0.347071
TraesCS1A01G056900.1	TraesCS1B01G074300.1	TraesCS1D01G057600.1	40.4119	41.8418	15.0844	124.593	138.487	156.435	23.5204	77.7287
TraesCS1A01G057100.1	TraesCS1B01G074700.1	TraesCS1D01G058100.1	2.26212	7.12403	3.98518	6.11399	2.57749	4.98868	2.57689	10.674
TraesCS1A01G057200.1	TraesCS1B01G075200.1	TraesCS1D01G058300.1	1.19476e-09	1.40074e-09	1.54836e-09	0.267779	0.720685	2.28198e-09	1.43071e-09	1.69324e-09
TraesCS1A01G057400.1	TraesCS1B01G092500.1	TraesCS1D01G056200.1	0.421156	1.18897e-09	1.31427e-09	1.37825e-09	1.2298e-09	1.93698e-09	1.21441e-09	1.43725e-09
TraesCS1A01G057800.1	TraesCS1B01G075500.1	TraesCS1D01G058600.1	5.14267e-09	6.02929e-09	6.66469e-09	6.98911e-09	6.23632e-09	9.82246e-09	6.15829e-09	7.2883e-09
TraesCS1A01G057900.1	TraesCS1B01G075600.1	TraesCS1D01G058700.1	5.23304	2.54136e-09	0.717552	0.97166	4.22087	0.91935	1.65425	3.07204e-09
TraesCS1A01G058200.1	TraesCS1B01G075700.1	TraesCS1D01G058800.1	1.1566e-09	0.210423	1.4989e-09	1.57187e-09	1.40256e-09	2.20909e-09	1.38501e-09	1.63915e-09
TraesCS1A01G058400.1	TraesCS1B01G076300.1	TraesCS1D01G059200.1	29.3224	23.1024	122.949	150.084	6.97315	11.2615	29.2006	53.8626
TraesCS1A01G058500.1	TraesCS1B01G075900.1	TraesCS1D01G059600.2	3.91487e-10	4.58981e-10	5.07352e-10	5.32048e-10	4.74742e-10	7.47738e-10	4.68802e-10	5.54824e-10
TraesCS1A01G058700.1	TraesCS1B01G077000.1	TraesCS1D01G059800.1	2.77873e-09	3.2578e-09	3.60112e-09	3.77642e-09	3.36966e-09	5.30736e-09	3.3275e-09	3.93808e-09
TraesCS1A01G058800.1	TraesCS1B01G077200.1	TraesCS1D01G059900.1	2.47969e-09	2.9072e-09	3.21358e-09	3.37001e-09	3.00703e-09	4.73619e-09	2.96941e-09	3.51427e-09
TraesCS1A01G058900.1	TraesCS1B01G077300.2	TraesCS1D01G060000.1	1.56803e-09	1.83836e-09	2.0321e-09	2.13101e-09	1.90148e-09	2.99492e-09	1.87769e-09	2.22224e-09
TraesCS1A01G059000.1	TraesCS1B01G077400.1	TraesCS1D01G060400.1	3.76293e-09	4.41167e-09	4.8766e-09	5.11398e-09	4.56316e-09	7.18716e-09	4.50607e-09	5.3329e-09
TraesCS1A01G059100.1	TraesCS1B01G077500.1	TraesCS1D01G060500.1	2.51662e-09	1.17497	3.26144e-09	8.08057	3.05182e-09	1.70271	3.01363e-09	3.52243
TraesCS1A01G059200.1	TraesCS1B01G077600.1	TraesCS1D01G060600.1	5.80048	5.52173	15.4947	14.1367	33.4883	23.8293	4.76174	4.09184
TraesCS1A01G059600.1	TraesCS1B01G077800.1	TraesCS1D01G060800.1	1.91394e-09	2.24391e-09	2.48039e-09	2.60112e-09	2.32096e-09	3.65561e-09	2.29192e-09	2.71247e-09
TraesCS1A01G059700.1	TraesCS1B01G077900.1	TraesCS1D01G060900.1	3.17108e-09	3.71779e-09	4.10959e-09	4.30964e-09	3.84545e-09	6.05674e-09	3.79734e-09	4.49413e-09
TraesCS1A01G059800.1	TraesCS1B01G078200.1	TraesCS1D01G061000.1	1.25564e-09	1.47212e-09	1.62726e-09	1.70647e-09	1.52267e-09	2.39826e-09	1.50362e-09	1.77952e-09
TraesCS1A01G060100.1	TraesCS1B01G078600.1	TraesCS1D01G061100.1	0.830781	0.557014	1.24531	1.38332	2.04059	2.92385	0.522462	2.04862
TraesCS1A01G060200.1	TraesCS1B01G078700.1	TraesCS1D01G061200.1	3.07224e-09	3.60191e-09	3.9815e-09	4.17531e-09	3.72559e-09	5.86796e-09	3.67898e-09	4.35405e-09
TraesCS1A01G060500.1	TraesCS1B01G078800.1	TraesCS1D01G061400.1	1.16041	3.20548	2.57194e-09	6.61196	2.41904	3.79054e-09	2.58593	2.8126
TraesCS1A01G060600.1	TraesCS1B01G078900.1	TraesCS1D01G061500.1	7.76634e-10	9.10529e-10	1.00649e-09	1.05548e-09	9.41795e-10	1.48336e-09	9.30011e-10	1.10066e-09
TraesCS1A01G060900.1	TraesCS1B01G079100.2	TraesCS1D01G061800.1	2.97688e-09	3.49011e-09	3.85792e-09	4.04571e-09	3.60995e-09	5.68582e-09	3.56478e-09	4.2189e-09
TraesCS1A01G061000.1	TraesCS1B01G079200.1	TraesCS1D01G062200.1	4.96981e-09	5.82662e-09	6.44067e-09	6.75418e-09	6.02669e-09	9.49229e-09	5.95129e-09	7.04332e-09
TraesCS1A01G061200.1	TraesCS1B01G079300.1	TraesCS1D01G061900.1	7.19765e-09	8.43856e-09	9.32786e-09	9.78191e-09	8.72832e-09	1.37475e-08	8.61911e-09	1.02007e-08
TraesCS1A01G061400.1	TraesCS1B01G079800.1	TraesCS1D01G062200.1	5.84587e-09	6.85372e-09	7.57601e-09	7.94478e-09	7.08906e-09	1.11656e-08	7.00036e-09	8.28489e-09
TraesCS1A01G061700.2	TraesCS1B01G080400.2	TraesCS1D01G062800.2	2.15842e-09	2.53054e-09	2.79722e-09	2.93338e-09	2.61743e-09	4.12256e-09	2.58468e-09	3.05896e-09
TraesCS1A01G061800.1	TraesCS1B01G080200.1	TraesCS1D01G062500.1	2.66399e-09	3.12328e-09	3.45243e-09	3.62048e-09	3.23053e-09	5.08821e-09	3.19011e-09	3.77547e-09
TraesCS1A01G062000.1	TraesCS1B01G080300.1	TraesCS1D01G062900.1	1.36479e-08	1.60008e-08	1.76871e-08	1.8548e-08	1.65502e-08	2.60673e-08	1.63432e-08	1.9342e-08
TraesCS1A01G062100.1	TraesCS1B01G080500.1	TraesCS1D01G063000.1	46.182	30.1945	109.995	95.6706	31.1298	23.9725	42.3107	32.9408
TraesCS1A01G062400.1	TraesCS1B01G080700.2	TraesCS1D01G063400.1	0.0240197	1.6873e-10	0.0777897	1.95591e-10	0.0868119	2.74882e-10	0.0625088	0.0626054
TraesCS1A01G063100.1	TraesCS1B01G081200.1	TraesCS1D01G063900.1	4.63243e-09	5.43108e-09	6.00344e-09	6.29567e-09	5.61757e-09	8.8479e-09	5.54729e-09	6.56518e-09
TraesCS1A01G063600.2	TraesCS1B01G081500.2	TraesCS1D01G064100.1	1.53679e-09	1.80174e-09	1.99161e-09	2.08856e-09	1.8636e-09	2.93525e-09	1.84029e-09	2.17797e-09
TraesCS1A01G064000.1	TraesCS1B01G081900.1	TraesCS1D01G064500.1	0.294902	1.17985	0.77152	0.737085	3.02505	5.96104	2.94328	10.455
TraesCS1A01G064100.1	TraesCS1B01G082100.1	TraesCS1D01G064700.1	1.65171	4.02043	2.72497	6.11617	2.55594	5.0062	0.942356	4.05793
TraesCS1A01G064200.3	TraesCS1B01G082500.1	TraesCS1D01G065000.2	9.41981e-10	1.10438e-09	1.22077e-09	1.28019e-09	1.1423e-09	1.79918e-09	1.12801e-09	1.335e-09
TraesCS1A01G064300.1	TraesCS1B01G082600.1	TraesCS1D01G065100.1	2.52558e-09	2.961e-09	3.27305e-09	3.43237e-09	3.06268e-09	4.82384e-09	3.02436e-09	3.57931e-09
TraesCS1A01G064400.1	TraesCS1B01G082700.1	TraesCS1D01G065200.1	3.7013e-10	4.33943e-10	4.79674e-10	5.03023e-10	4.48843e-10	7.06946e-10	4.43227e-10	5.24557e-10
TraesCS1A01G064500.1	TraesCS1B01G082600.1	TraesCS1D01G065100.1	5.18399e-10	6.07773e-10	6.71824e-10	7.04526e-10	6.28643e-10	9.90138e-10	6.20777e-10	7.34686e-10
TraesCS1A01G064700.1	TraesCS1B01G082800.1	TraesCS1D01G065400.1	3.80326e-09	4.45896e-09	4.92887e-09	5.16879e-09	4.61207e-09	7.2642e-09	4.55436e-09	5.39006e-09
TraesCS1A01G064800.3	TraesCS1B01G083100.1	TraesCS1D01G065600.3	4.33689e-10	5.08459e-10	5.62043e-10	5.89402e-10	5.25918e-10	8.28342e-10	5.19338e-10	6.14633e-10
TraesCS1A01G065100.1	TraesCS1B01G083200.1	TraesCS1D01G065800.1	1.22326	3.43251e-09	3.79425e-09	3.97895e-09	3.55038e-09	5.59199e-09	3.50596e-09	1.22219
TraesCS1A01G065300.2	TraesCS1B01G083400.1	TraesCS1D01G066000.1	5.22752e-10	6.12877e-10	6.77466e-10	0.117163	0.315326	0.353686	6.2599e-10	7.40856e-10
TraesCS1A01G065400.1	TraesCS1B01G083500.1	TraesCS1D01G066100.1	6.90493e-10	0.322378	8.9485e-10	0.37645	8.37334e-10	0.292854	0.891102	0.576493
TraesCS1A01G065500.1	TraesCS1B01G083600.1	TraesCS1D01G066200.1	104.738	116.477	128.293	248.47	142.92	136.912	84.7213	31.8955
TraesCS1A01G065600.1	TraesCS1B01G083800.1	TraesCS1D01G066600.1	1.28195	1.06229	2.23587	2.02443	1.24289	1.03485	2.05473	1.78977
TraesCS1A01G065700.2	TraesCS1B01G083900.5	TraesCS1D01G066700.8	2.61453e-10	3.06529e-10	3.38833e-10	3.55326e-10	3.17054e-10	4.99373e-10	3.13087e-10	3.70537e-10
TraesCS1A01G065800.1	TraesCS1B01G084000.1	TraesCS1D01G066800.1	1.57183	1.40752	3.48382e-09	2.18781	3.25989e-09	5.13447e-09	3.21911e-09	3.80979e-09
TraesCS1A01G065900.1	TraesCS1B01G084100.1	TraesCS1D01G066900.1	7.78167e-09	9.12326e-09	3.30268	4.58904	9.43653e-09	1.48629e-08	9.31847e-09	1.10283e-08
TraesCS1A01G066000.2	TraesCS1B01G084200.1	TraesCS1D01G067000.2	7.18163e-10	8.41977e-10	9.3071e-10	9.76014e-10	8.70888e-10	1.37168e-09	8.59992e-10	1.0178e-09
TraesCS1A01G066200.1	TraesCS1B01G084500.1	TraesCS1D01G067200.1	0.817836	0.511147	0.465017	1.90914e-09	1.70351e-09	0.595794	1.07205	0.611085
TraesCS1A01G066300.1	TraesCS1B01G084600.1	TraesCS1D01G067400.1	0.536545	0.809066	1.12573	0.593156	0.683335	0.113781	0.233041	0.116701
TraesCS1A01G066400.1	TraesCS1B01G084700.1	TraesCS1D01G067500.1	735.736	861.176	289.751	331.865	551.395	594.862	492.442	422.524
TraesCS1A01G066700.1	TraesCS1B01G085000.1	TraesCS1D01G067700.1	2.64998	0.304231	3.58656	4.00834	1.845	2.12768	2.00246	2.58688
TraesCS1A01G066800.2	TraesCS1B01G085100.1	TraesCS1D01G067800.2	0.370832	1.04057e-09	0.856429	1.20622e-09	1.0763e-09	1.69522e-09	1.06284e-09	0.37051
TraesCS1A01G066900.1	TraesCS1B01G085200.1	TraesCS1D01G067900.1	86.5373	93.759	165.348	150.092	109.266	61.6044	90.8232	126.1
TraesCS1A01G067200.1	TraesCS1B01G085500.1	TraesCS1D01G068000.1	6.68774	3.95943	8.50134	7.99968	3.85495	5.73333	1.63534	2.98807e-09
TraesCS1A01G067300.1	TraesCS1B01G085800.1	TraesCS1D01G068300.2	1.87194e-10	2.19467e-10	2.42595e-10	2.54404e-10	2.27002e-10	3.57538e-10	2.24162e-10	2.65295e-10
TraesCS1A01G067400.1	TraesCS1B01G085900.1	TraesCS1D01G068400.1	1.43198e-09	1.67886e-09	1.85579e-09	1.94612e-09	1.7365e-09	2.73507e-09	1.71478e-09	2.02943e-09
TraesCS1A01G067900.2	TraesCS1B01G086100.2	TraesCS1D01G069300.2	1.77956e-09	0.323761	0.589084	2.33925	2.158e-09	3.39894e-09	2.131e-09	2.52203e-09
TraesCS1A01G068000.1	TraesCS1B01G086200.1	TraesCS1D01G069400.1	2.42214e-09	1.26821	0.801797	0.542869	0.59811	4.62628e-09	0.826667	1.01112
TraesCS1A01G068100.1	TraesCS1B01G086800.1	TraesCS1D01G069500.1	145.988	139.175	96.1301	198.01	178.497	180.293	137.418	82.3184
TraesCS1A01G068200.1	TraesCS1B01G086700.1	TraesCS1D01G069600.1	2.09348e-09	2.4544e-09	2.71306e-09	0.469206	2.53868e-09	3.99852e-09	1.42899	2.96692e-09
TraesCS1A01G068300.2	TraesCS1B01G086600.2	TraesCS1D01G069700.2	6.29268e-10	7.37756e-10	8.15506e-10	8.55202e-10	7.63089e-10	1.2019e-09	7.53542e-10	8.91812e-10
TraesCS1A01G068400.1	TraesCS1B01G086500.1	TraesCS1D01G069800.1	3.74378	36.5218	36.0468	37.5442	45.0503	34.1384	56.5615	64.3077
TraesCS1A01G068500.1	TraesCS1B01G086400.1	TraesCS1D01G069900.1	6.13917e-09	3.2144	3.31831	5.50383	7.44474e-09	1.17258e-08	7.35159e-09	8.70057e-09
TraesCS1A01G068600.1	TraesCS1B01G086300.1	TraesCS1D01G070000.1	9.11493e-10	1.06864e-09	1.18126e-09	1.23876e-09	1.10533e-09	1.74094e-09	1.0915e-09	1.29179e-09
TraesCS1A01G069400.1	TraesCS1B01G087700.1	TraesCS1D01G072000.1	19.6629	16.955	21.355	27.5807	34.892	38.5506	27.5963	49.4916
TraesCS1A01G069500.1	TraesCS1B01G087900.1	TraesCS1D01G072100.1	9.91462e-10	0.18038	0.420794	2.51046	0.957482	1.89368e-09	1.18726e-09	1.40512e-09
TraesCS1A01G069700.1	TraesCS1B01G088000.1	TraesCS1D01G072300.1	6.97277e-10	8.1749e-10	9.03642e-10	1.29124	0.673379	0.471767	0.475955	9.88196e-10
TraesCS1A01G069900.1	TraesCS1B01G088400.1	TraesCS1D01G072500.1	631.93	714.636	460.089	602.043	322.008	342.412	208.04	168.203
TraesCS1A01G070200.1	TraesCS1B01G088600.1	TraesCS1D01G072700.1	1.21457	1.8814	1.05064e-09	0.363401	0.20019	0.343837	9.70807e-10	1.14894e-09
TraesCS1A01G070300.1	TraesCS1B01G088700.1	TraesCS1D01G072800.1	4.44878	3.29511	1.63255	3.34686	1.39583	1.55772	0.245852	1.92802
TraesCS1A01G070400.1	TraesCS1B01G088900.2	TraesCS1D01G072900.1	1.81939	35.496	23.552	6.989	15.1393	15.7568	22.3811	10.4734
TraesCS1A01G070500.1	TraesCS1B01G089000.1	TraesCS1D01G073000.1	1.82345e-09	0.331747	2.36312e-09	2.47815e-09	2.21123e-09	3.48278e-09	2.18357e-09	2.58424e-09
TraesCS1A01G070600.1	TraesCS1B01G089100.1	TraesCS1D01G073100.1	1.16145	2.89389	1.80127e-09	2.13857	1.34228	1.88078	1.6644e-09	1.96981e-09
TraesCS1A01G070800.1	TraesCS1B01G089500.1	TraesCS1D01G073200.1	7.85066	7.11223	3.96465	0.753129	2.02693	8.28915	4.02388e-09	4.76224e-09
TraesCS1A01G070900.3	TraesCS1B01G089600.1	TraesCS1D01G073300.1	1.24945e-09	1.46486e-09	1.61924e-09	1.69806e-09	1.51516e-09	2.38644e-09	1.4962e-09	1.77075e-09
TraesCS1A01G071300.1	TraesCS1B01G089700.1	TraesCS1D01G073600.1	5.79148e-10	6.78996e-10	0.191714	1.28422	0.143011	1.10617e-09	6.93524e-10	0.241766
TraesCS1A01G071500.1	TraesCS1B01G089800.1	TraesCS1D01G073900.1	75.7067	58.4042	66.6953	82.3381	38.3604	54.6231	10.1813	20.5233
TraesCS1A01G071700.1	TraesCS1B01G090300.1	TraesCS1D01G074300.1	7.57405e-10	0.137797	0.321456	1.02935e-09	0.736183	1.44664e-09	0.648486	0.316179
TraesCS1A01G071800.1	TraesCS1B01G090400.2	TraesCS1D01G074400.1	16.1685	13.0562	24.8111	18.2259	15.2183	9.5269	44.3522	25.1746
TraesCS1A01G072000.1	TraesCS1B01G090500.1	TraesCS1D01G074500.1	6.53248e-10	0.460881	0.907589	0.356144	0.630859	1.2477e-09	0.551155	4.26005
TraesCS1A01G072200.1	TraesCS1B01G090600.1	TraesCS1D01G074600.1	10.4574	26.3612	15.3059	17.2463	20.6823	21.4522	17.8169	11.788
TraesCS1A01G072500.1	TraesCS1B01G091300.1	TraesCS1D01G075400.1	1.20695e-08	1.41504e-08	1.56416e-08	1.6403e-08	1.46363e-08	2.30527e-08	1.44531e-08	1.71052e-08
TraesCS1A01G072600.1	TraesCS1B01G091500.1	TraesCS1D01G075500.1	18.2811	31.5562	34.909	27.2057	61.8916	25.8662	153.197	63.1465
TraesCS1A01G072700.1	TraesCS1B01G091600.1	TraesCS1D01G075600.1	5.04901e-10	5.91948e-10	6.54331e-10	0.275267	0.183038	9.64356e-10	6.04613e-10	7.15556e-10
TraesCS1A01G072800.1	TraesCS1B01G091700.1	TraesCS1D01G075700.1	6.45288e-10	7.56539e-10	8.36268e-10	8.76975e-10	7.82517e-10	1.2325e-09	7.72726e-10	9.14517e-10
TraesCS1A01G073000.2	TraesCS1B01G092200.1	TraesCS1D01G075900.1	1.73603e-09	2.03533e-09	2.24982e-09	2.35934e-09	2.10521e-09	3.3158e-09	2.07888e-09	2.46034e-09
TraesCS1A01G073100.1	TraesCS1B01G092100.1	TraesCS1D01G076000.1	0.371769	2.61156e-09	2.88678e-09	3.0273e-09	0.807529	4.25455e-09	2.66743e-09	0.929879
TraesCS1A01G073200.1	TraesCS1B01G092000.1	TraesCS1D01G076100.1	0.618651	1.74652e-09	1.93058e-09	1.62433	0.367855	2.8453e-09	1.78389e-09	3.13551
TraesCS1A01G073300.1	TraesCS1B01G091900.1	TraesCS1D01G076200.1	1.26821e-09	1.48685e-09	1.64354e-09	1.72355e-09	1.53791e-09	2.42226e-09	1.51866e-09	1.79733e-09
TraesCS1A01G073400.1	TraesCS1B01G091800.1	TraesCS1D01G076300.1	4.62197	3.702	9.64415	6.74263	2.70271	3.50433	2.32364	4.13546
TraesCS1A01G074100.1	TraesCS1B01G092700.1	TraesCS1D01G077000.1	0.592822	0.646225	4.60324e-09	4.82731e-09	4.30737e-09	6.78428e-09	1.54276	5.03396e-09
TraesCS1A01G074400.2	TraesCS1B01G093300.1	TraesCS1D01G077300.1	6.56907	3.80976	6.18643	10.4907	8.06203	6.61608	6.15182	9.5187
TraesCS1A01G074800.1	TraesCS1B01G093400.1	TraesCS1D01G077400.1	10.8419	11.4072	36.6872	25.6292	15.2211	23.4112	28.5071	190.96
TraesCS1A01G074900.1	TraesCS1B01G093500.1	TraesCS1D01G077500.1	1.85394e-09	2.17357e-09	2.40263e-09	2.51958e-09	2.2482e-09	3.54101e-09	2.22007e-09	2.62744e-09
TraesCS1A01G075000.1	TraesCS1B01G093600.1	TraesCS1D01G077600.1	0.294239	1.2658	0.273178	0.502091	0.499206	1.58869	0.344984	0.725143
TraesCS1A01G075600.1	TraesCS1B01G094200.1	TraesCS1D01G077900.1	2.46951e-10	2.89527e-10	3.20039e-10	3.35617e-10	2.99468e-10	4.71675e-10	2.95721e-10	3.49985e-10
TraesCS1A01G075700.2	TraesCS1B01G094300.1	TraesCS1D01G078000.1	7.56759e-10	8.87227e-10	9.80728e-10	1.02847e-09	9.17692e-10	1.4454e-09	9.06211e-10	1.07249e-09
TraesCS1A01G076000.1	TraesCS1B01G094700.1	TraesCS1D01G078400.2	0.312143	0.393545	0.406266	1.0215e-09	9.11472e-10	1.43561e-09	9.00068e-10	1.06523e-09
TraesCS1A01G076100.1	TraesCS1B01G094600.1	TraesCS1D01G078500.1	1.08283e-09	1.26952e-09	1.40331e-09	1.47162e-09	1.31311e-09	2.0682e-09	1.29668e-09	1.53461e-09
TraesCS1A01G076200.1	TraesCS1B01G094500.1	TraesCS1D01G078600.1	2.86165e-09	3.35501e-09	0.947284	0.641374	3.47021e-09	5.46572e-09	3.42679e-09	4.05559e-09
TraesCS1A01G076900.1	TraesCS1B01G095000.1	TraesCS1D01G079100.1	59.8821	20.5417	432.245	206.489	192.234	83.5905	220.604	187.126
TraesCS1A01G077000.1	TraesCS1B01G095100.1	TraesCS1D01G079200.1	2.96692e-09	3.47843e-09	3.84501e-09	1.61754	3.59788e-09	5.6668e-09	1.0126	1.67561
TraesCS1A01G077200.1	TraesCS1B01G095200.2	TraesCS1D01G079300.1	1.51837e-09	1.78015e-09	1.96775e-09	2.06354e-09	1.84127e-09	2.90008e-09	1.81824e-09	2.15187e-09
TraesCS1A01G077300.1	TraesCS1B01G095400.1	TraesCS1D01G079500.1	1.68013e-09	1.9698e-09	2.17738e-09	2.28337e-09	2.03743e-09	3.20904e-09	2.01194e-09	2.38112e-09
TraesCS1A01G077500.1	TraesCS1B01G095600.1	TraesCS1D01G079600.1	25.6157	16.2366	60.5023	54.5371	27.4532	30.8361	25.4074	42.1238
TraesCS1A01G077600.1	TraesCS1B01G095700.1	TraesCS1D01G079700.1	2.65507	1.51211	1.78197	2.34495	2.09342	1.73826e-09	1.08982	1.2898e-09
TraesCS1A01G077700.2	TraesCS1B01G095800.1	TraesCS1D01G079800.1	1.17928e-09	1.38259e-09	1.52829e-09	1.60269e-09	1.43006e-09	2.25241e-09	1.41217e-09	1.6713e-09
TraesCS1A01G077800.1	TraesCS1B01G095900.1	TraesCS1D01G079900.1	9.28911e-10	1.08906e-09	1.20383e-09	1.26243e-09	1.12646e-09	1.77421e-09	1.11236e-09	1.31647e-09
TraesCS1A01G077900.1	TraesCS1B01G096000.1	TraesCS1D01G080000.1	2.33143e-09	2.73338e-09	3.02144e-09	3.16852e-09	2.82724e-09	4.45302e-09	2.79187e-09	3.30416e-09
TraesCS1A01G078000.1	TraesCS1B01G096100.1	TraesCS1D01G080100.1	3.03805e-09	3.56182e-09	3.93719e-09	4.12884e-09	3.68413e-09	5.80265e-09	3.63803e-09	4.30559e-09
TraesCS1A01G078100.1	TraesCS1B01G096200.1	TraesCS1D01G080300.1	3.17392e-09	3.72112e-09	4.11327e-09	4.31349e-09	3.84889e-09	6.06216e-09	3.80073e-09	4.49815e-09
TraesCS1A01G078200.1	TraesCS1B01G096300.1	TraesCS1D01G080400.1	3.1626e-09	3.70785e-09	4.09861e-09	4.29811e-09	3.83517e-09	6.04055e-09	3.78718e-09	4.48211e-09
TraesCS1A01G078700.1	TraesCS1B01G096700.1	TraesCS1D01G080700.1	1.54137	1.78533	1.12883	2.988	0.855049	1.74861	1.57278	2.38787
TraesCS1A01G078800.1	TraesCS1B01G097200.1	TraesCS1D01G081200.1	44.9166	122.604	102.727	159.2	265.736	415.456	415.113	319.931
TraesCS1A01G079000.1	TraesCS1B01G097300.1	TraesCS1D01G081100.1	4.34858e-09	0.791151	5.63558e-09	5.90991e-09	5.27336e-09	8.30575e-09	5.20738e-09	6.1629e-09
TraesCS1A01G079100.1	TraesCS1B01G097300.1	TraesCS1D01G081100.1	7.21228e-09	8.45571e-09	9.34682e-09	9.8018e-09	8.74606e-09	1.37754e-08	8.63663e-09	1.02214e-08
TraesCS1A01G079300.1	TraesCS1B01G097000.1	TraesCS1D01G081000.1	4.4411e-09	5.20677e-09	5.75549e-09	6.03565e-09	2.67889	3.59411	6.47612	6.29403e-09
TraesCS1A01G079400.1	TraesCS1B01G096900.1	TraesCS1D01G080900.1	1.38179e-09	0.723491	0.586457	1.74397	0.500932	2.29036	0.600162	2.58366
TraesCS1A01G079500.1	TraesCS1B01G096800.1	TraesCS1D01G080800.1	2.78528e-09	3.26547e-09	3.6096e-09	3.78531e-09	3.3776e-09	5.31985e-09	3.33534e-09	3.94735e-09
TraesCS1A01G079600.1	TraesCS1B01G097600.1	TraesCS1D01G081300.1	3.0251e-09	3.54664e-09	3.92041e-09	4.11124e-09	3.66842e-09	5.77791e-09	3.62252e-09	4.28724e-09
TraesCS1A01G079700.1	TraesCS1B01G097700.1	TraesCS1D01G081400.3	8.98742	30.0867	14.8706	19.5486	43.2627	47.0445	24.5344	40.5916
TraesCS1A01G079800.1	TraesCS1B01G097800.1	TraesCS1D01G081500.1	0.896638	3.57418	3.01558	4.1642	4.83269	1.8996	2.61807	1.51273
TraesCS1A01G080000.1	TraesCS1B01G098000.1	TraesCS1D01G081700.1	4.62037e-09	5.41694e-09	5.98781e-09	6.27928e-09	5.60294e-09	8.82486e-09	5.53284e-09	6.54808e-09
TraesCS1A01G080100.1	TraesCS1B01G098100.1	TraesCS1D01G081800.1	3.17978	3.5058	4.48647	5.48077	1.70972	9.08934	1.18153	6.35144
TraesCS1A01G080200.1	TraesCS1B01G098200.1	TraesCS1D01G081900.1	1.22614e-09	0.223075	1.58902e-09	0.824434	0.302775	2.34191e-09	1.46829e-09	1.73771e-09
TraesCS1A01G080300.1	TraesCS1B01G098300.2	TraesCS1D01G082000.1	0.658927	0.412872	0.334671	0.960108	0.389436	1.50611e-09	0.332653	1.02907
TraesCS1A01G080400.1	TraesCS1B01G098400.1	TraesCS1D01G082100.1	3.11267e-09	3.64931e-09	4.03389e-09	4.23025e-09	3.77461e-09	5.94517e-09	3.72739e-09	4.41134e-09
TraesCS1A01G080500.2	TraesCS1B01G098600.1	TraesCS1D01G082500.1	9.67141e-10	1.13388e-09	1.25338e-09	1.31439e-09	1.17282e-09	1.84723e-09	1.15814e-09	1.37065e-09
TraesCS1A01G080600.1	TraesCS1B01G098600.1	TraesCS1D01G082500.1	27.8678	26.1469	41.8319	33.4088	33.5117	24.7024	14.4712	6.70797
TraesCS1A01G080700.1	TraesCS1B01G098700.2	TraesCS1D01G082600.1	55.2834	50.3051	116.103	136.257	97.9673	66.1604	24.9792	31.6774
TraesCS1A01G081200.1	TraesCS1B01G098800.1	TraesCS1D01G082800.1	7.26039	5.43118	27.0713	52.3755	7.70395	10.1044	3.61174	10.6937
TraesCS1A01G081300.1	TraesCS1B01G099000.1	TraesCS1D01G082900.2	12.589	14.7173	24.4053	24.0926	7.87663	6.83182	9.97524	6.82977
TraesCS1A01G081400.1	TraesCS1B01G099100.1	TraesCS1D01G083000.1	170.328	134.165	137.282	170.721	120.077	125.963	113.821	140.267
TraesCS1A01G081500.1	TraesCS1B01G099200.1	TraesCS1D01G083100.2	2.21087e-09	2.59203e-09	2.86519e-09	3.00466e-09	2.68103e-09	4.22274e-09	2.64749e-09	3.13329e-09
TraesCS1A01G081600.1	TraesCS1B01G099400.1	TraesCS1D01G083300.1	3.80326e-09	4.45896e-09	4.92887e-09	5.16879e-09	4.61207e-09	7.2642e-09	4.55436e-09	5.39006e-09
TraesCS1A01G081900.1	TraesCS1B01G099300.1	TraesCS1D01G083500.1	8.89334e-09	1.04266e-08	1.15254e-08	1.20864e-08	1.07846e-08	1.69862e-08	1.06497e-08	1.26038e-08
TraesCS1A01G082000.1	TraesCS1B01G099600.1	TraesCS1D01G083600.1	5.85343	5.36671	8.86545	17.8686	7.02495	1.24507	3.21452	4.45617
TraesCS1A01G082200.1	TraesCS1B01G099800.1	TraesCS1D01G083700.1	13.8267	17.3452	10.4373	5.04034	5.97906	11.3765	22.6193	35.2574
TraesCS1A01G082300.1	TraesCS1B01G099900.1	TraesCS1D01G083800.1	4.83439e-09	5.66786e-09	6.26517e-09	6.57014e-09	5.86248e-09	9.23364e-09	5.78913e-09	6.8514e-09
TraesCS1A01G082500.1	TraesCS1B01G100100.1	TraesCS1D01G083900.1	1.07855e-08	1.2645e-08	1.39776e-08	1.4658e-08	1.30792e-08	2.06003e-08	1.29156e-08	1.52855e-08
TraesCS1A01G082600.1	TraesCS1B01G100200.1	TraesCS1D01G084000.1	12.2024	7.83537	14.4832	17.6682	8.24478	15.0109	10.0831	16.0036
TraesCS1A01G082700.2	TraesCS1B01G100300.1	TraesCS1D01G084100.1	3.17108e-09	3.71779e-09	4.10959e-09	4.30964e-09	3.84545e-09	6.05674e-09	3.79734e-09	4.49413e-09
TraesCS1A01G083000.1	TraesCS1B01G100400.2	TraesCS1D01G084200.1	0.300319	0.327373	0.763702	1.46446	2.18208e-09	0.763173	2.15478e-09	2.55017e-09
TraesCS1A01G083100.2	TraesCS1B01G100600.1	TraesCS1D01G084400.1	2.30119e-09	2.69793e-09	2.98225e-09	3.12742e-09	2.79057e-09	4.39526e-09	2.75566e-09	3.2613e-09
TraesCS1A01G083300.1	TraesCS1B01G100700.1	TraesCS1D01G084500.1	34.0299	36.0416	80.1518	96.2465	40.4587	34.9163	41.0526	58.937
TraesCS1A01G083400.1	TraesCS1B01G100800.1	TraesCS1D01G084600.1	1.95673	3.82155	1.82072	3.31064	1.07735	1.98197	1.75715	3.04863
TraesCS1A01G083500.1	TraesCS1B01G101000.3	TraesCS1D01G084700.3	7.23286e-10	8.47984e-10	9.37349e-10	0.162108	8.77101e-10	1.38147e-09	8.66127e-10	0.408485
TraesCS1A01G083800.1	TraesCS1B01G101100.1	TraesCS1D01G084900.1	2.44215e-09	2.86319e-09	3.16492e-09	3.31898e-09	2.9615e-09	4.66448e-09	2.92445e-09	3.46106e-09
TraesCS1A01G084000.1	TraesCS1B01G101500.1	TraesCS1D01G085200.1	2.54551e-09	2.98437e-09	3.29888e-09	3.45946e-09	3.08684e-09	4.8619e-09	3.04822e-09	3.60755e-09
TraesCS1A01G084100.1	TraesCS1B01G101600.1	TraesCS1D01G085300.1	3.12252	5.02203	2.20823	5.54824	3.21134	2.8133	1.31099	4.11839
TraesCS1A01G084200.1	TraesCS1B01G101700.1	TraesCS1D01G085400.1	4.62278	6.65536	4.17737	5.91351	10.0884	13.3685	3.42785	8.0954
TraesCS1A01G084500.1	TraesCS1B01G101800.2	TraesCS1D01G085900.1	2.8207e-09	0.513179	3.65551e-09	1.66344	3.42056e-09	1.90844	3.37776e-09	2.77053
TraesCS1A01G084600.1	TraesCS1B01G101900.1	TraesCS1D01G086000.1	1.1711e-08	2.13062	14.0833	60.704	7.06414	19.4114	1.40238e-08	21.4859
TraesCS1A01G084800.1	TraesCS1B01G102000.1	TraesCS1D01G086200.1	71.3714	103.023	39.8604	91.046	125.475	64.1473	46.0684	24.9363
TraesCS1A01G084900.1	TraesCS1B01G102100.1	TraesCS1D01G086300.1	118.712	108.274	346.921	275.314	37.8233	36.0044	45.9224	45.9823
TraesCS1A01G085000.1	TraesCS1B01G102200.2	TraesCS1D01G086400.1	1.33696	3.42819	2.53549	4.34615	2.68696	3.12676	2.95466	2.8106
TraesCS1A01G085200.1	TraesCS1B01G102100.1	TraesCS1D01G086500.1	5.88465e-09	6.89918e-09	7.62626e-09	7.99749e-09	7.13609e-09	1.12396e-08	7.0468e-09	8.33985e-09
TraesCS1A01G085500.1	TraesCS1B01G102600.1	TraesCS1D01G086600.1	61.1697	48.4624	37.6673	28.6823	45.0328	33.7851	44.8351	31.1621
TraesCS1A01G085600.1	TraesCS1B01G102700.1	TraesCS1D01G086700.1	5.74885	6.90541	5.72452	7.12976	6.6061	8.13227	8.28044	15.6
TraesCS1A01G085800.1	TraesCS1B01G103700.1	TraesCS1D01G087300.1	3.23173e-09	3.7889e-09	4.18819e-09	4.39206e-09	3.919e-09	1.37065	3.86996e-09	4.58008e-09
TraesCS1A01G086100.1	TraesCS1B01G104500.1	TraesCS1D01G087600.1	1.21273e-09	1.42181e-09	1.57165e-09	1.64815e-09	1.47063e-09	2.3163e-09	1.45223e-09	1.7187e-09
TraesCS1A01G086200.1	TraesCS1B01G104600.1	TraesCS1D01G087800.1	233.494	295.134	210.259	198.405	193.877	216.344	1099.79	488.064
TraesCS1A01G086300.1	TraesCS1B01G104700.1	TraesCS1D01G087900.1	1.68973e-09	1.98105e-09	2.18983e-09	2.29642e-09	2.04908e-09	3.22738e-09	2.02344e-09	2.39473e-09
TraesCS1A01G086500.1	TraesCS1B01G104900.1	TraesCS1D01G088000.2	0.152597	0.593219	0.690712	1.24259e-09	0.225775	0.387781	0.385709	1.29578e-09
TraesCS1A01G086600.1	TraesCS1B01G105100.1	TraesCS1D01G088100.1	0.59416	1.04344	0.294616	2.00745	2.90404	1.6999e-09	3.60608	1.63286
TraesCS1A01G086800.2	TraesCS1B01G105200.2	TraesCS1D01G088200.1	4.12322e-10	0.075015	5.34352e-10	5.60363e-10	5.00007e-10	7.87531e-10	4.93751e-10	5.84351e-10
TraesCS1A01G086900.1	TraesCS1B01G105300.1	TraesCS1D01G088300.1	5.1719e-10	6.06356e-10	6.70257e-10	7.02883e-10	6.27177e-10	9.87829e-10	6.1933e-10	7.32973e-10
TraesCS1A01G087000.1	TraesCS1B01G105400.1	TraesCS1D01G088400.1	3.0097e-09	0.547565	1.62679	4.09032e-09	3.64975e-09	5.74851e-09	3.60409e-09	4.26542e-09
TraesCS1A01G087100.1	TraesCS1B01G105700.1	TraesCS1D01G088700.1	1.6538	1.34521	1.40435	1.3542	0.213143	0.69854	1.03362e-09	1.22329e-09
TraesCS1A01G087200.1	TraesCS1B01G105800.1	TraesCS1D01G089100.1	1.92327e-10	2.25486e-10	2.49249e-10	2.61381e-10	2.33228e-10	3.67344e-10	2.3031e-10	2.72571e-10
TraesCS1A01G087500.2	TraesCS1B01G106400.2	TraesCS1D01G088800.1	2.81109e-10	3.29574e-10	3.64306e-10	3.82039e-10	0.0694154	5.36916e-10	0.244192	0.117349
TraesCS1A01G087900.1	TraesCS1B01G106900.4	TraesCS1D01G089200.2	2.15638	1.3488	1.844	1.60859	1.44311	1.49647	0.613413	1.76866
TraesCS1A01G088000.2	TraesCS1B01G107000.3	TraesCS1D01G089300.2	4.14586e-10	4.86062e-10	5.37287e-10	5.6344e-10	5.02753e-10	7.91856e-10	4.96462e-10	5.8756e-10
TraesCS1A01G088100.2	TraesCS1B01G107100.1	TraesCS1D01G089400.1	6.05433e-10	7.09812e-10	7.84616e-10	8.22809e-10	7.34185e-10	1.15637e-09	7.24999e-10	8.58032e-10
TraesCS1A01G088200.1	TraesCS1B01G107200.1	TraesCS1D01G089500.1	0.104671	7.35279e-10	8.12767e-10	8.5233e-10	7.60527e-10	1.19786e-09	0.214045	8.88817e-10
TraesCS1A01G088600.1	TraesCS1B01G107600.1	TraesCS1D01G090000.1	1.61366e-09	1.89186e-09	2.09124e-09	2.19303e-09	1.95683e-09	0.684391	1.93234e-09	0.673623
TraesCS1A01G088700.1	TraesCS1B01G107700.1	TraesCS1D01G090100.1	1.67064e-09	1.95867e-09	2.16508e-09	2.27047e-09	2.02592e-09	3.19091e-09	2.00057e-09	2.36767e-09
TraesCS1A01G088900.1	TraesCS1B01G107800.1	TraesCS1D01G090200.2	5.14296	5.55998	7.36628	4.63439	7.96198	7.12275	4.29724	4.94915
TraesCS1A01G089100.1	TraesCS1B01G116700.1	TraesCS1D01G097400.1	4.53649e-10	5.3186e-10	5.8791e-10	6.16528e-10	5.50123e-10	8.66466e-10	5.4324e-10	6.42921e-10
TraesCS1A01G089500.1	TraesCS1B01G117400.1	TraesCS1D01G098000.1	222.703	533.707	1147.85	840.339	197.206	252.591	308.678	167.73
TraesCS1A01G089600.1	TraesCS1B01G117400.1	TraesCS1D01G098000.1	300.471	957.378	844.359	608.782	416.102	257.406	647.109	116.984
TraesCS1A01G089700.1	TraesCS1B01G117700.1	TraesCS1D01G098200.1	3.71954e-09	4.36081e-09	4.82037e-09	5.05501e-09	4.51054e-09	7.10429e-09	4.45411e-09	5.27141e-09
TraesCS1A01G089800.1	TraesCS1B01G117800.1	TraesCS1D01G098300.1	2.26892	2.79287	3.17038	2.62044	2.58826	1.65291	0.822042	1.10051
TraesCS1A01G089900.1	TraesCS1B01G117900.1	TraesCS1D01G098400.2	6.39705e-10	7.49992e-10	8.29031e-10	8.69386e-10	7.75745e-10	1.22183e-09	7.6604e-10	9.06603e-10
TraesCS1A01G090000.1	TraesCS1B01G118000.1	TraesCS1D01G098500.3	5.39359e-10	6.32347e-10	6.98987e-10	7.33012e-10	6.5406e-10	1.03017e-09	6.45876e-10	7.64391e-10
TraesCS1A01G090100.1	TraesCS1B01G118200.1	TraesCS1D01G098600.1	0.786842	0.61472	1.70744	0.888298	1.14257	0.546886	0.285077	0.282098
TraesCS1A01G090300.1	TraesCS1B01G118300.2	TraesCS1D01G098700.1	3.07357e-10	3.60347e-10	3.98323e-10	4.17712e-10	0.261296	5.8705e-10	0.129661	4.35594e-10
TraesCS1A01G090600.1	TraesCS1B01G118400.1	TraesCS1D01G099200.1	105.018	125.855	140.471	166.695	91.827	71.5576	90.0831	174.587
TraesCS1A01G090800.1	TraesCS1B01G118500.1	TraesCS1D01G099300.1	9.77532e-09	1.14606e-08	1.26684e-08	1.32851e-08	1.18542e-08	1.86708e-08	1.17058e-08	1.38538e-08
TraesCS1A01G091100.1	TraesCS1B01G118900.2	TraesCS1D01G099600.1	1.36406	1.01492	2.16015	1.52253	1.44516	1.81607	0.83449	0.9387
TraesCS1A01G091200.2	TraesCS1B01G119000.1	TraesCS1D01G099700.1	1.15697e-09	1.35644e-09	1.49939e-09	1.57238e-09	1.40302e-09	2.20981e-09	1.38547e-09	1.63969e-09
TraesCS1A01G091300.1	TraesCS1B01G119100.1	TraesCS1D01G099900.1	7.43285e-10	8.7143e-10	9.63267e-10	0.166591	9.01353e-10	1.41967e-09	0.830195	0.41978
TraesCS1A01G091400.2	TraesCS1B01G119200.1	TraesCS1D01G100000.1	2.80332e-10	3.28662e-10	3.63299e-10	3.80983e-10	3.39948e-10	5.35432e-10	3.35695e-10	3.97292e-10
TraesCS1A01G091500.1	TraesCS1B01G119300.1	TraesCS1D01G100100.1	3.07145e-10	0.0558798	3.98047e-10	0.0688396	3.72463e-10	5.86644e-10	3.67802e-10	4.35292e-10
TraesCS1A01G091600.1	TraesCS1B01G119400.1	TraesCS1D01G100200.1	4.53334	8.11752	15.2352	11.002	10.7501	0.854615	5.53878	1.71772
TraesCS1A01G092100.1	TraesCS1B01G119900.1	TraesCS1D01G100700.1	2.03349e-09	2.38407e-09	2.63532e-09	2.7636e-09	2.46594e-09	3.88395e-09	2.43508e-09	2.88191e-09
TraesCS1A01G092200.2	TraesCS1B01G120000.2	TraesCS1D01G100800.2	3.92961e-09	4.6071e-09	5.09262e-09	5.34051e-09	4.76529e-09	7.50553e-09	4.70567e-09	5.56913e-09
TraesCS1A01G092700.2	TraesCS1B01G120300.2	TraesCS1D01G101200.1	1.53612e-09	1.80096e-09	1.99075e-09	2.08766e-09	1.8628e-09	2.93398e-09	1.83949e-09	2.17702e-09
TraesCS1A01G092800.1	TraesCS1B01G120500.1	TraesCS1D01G101500.1	1.51608	4.28005e-09	4.73111e-09	4.9614e-09	4.42702e-09	6.97273e-09	4.37163e-09	5.17379e-09
TraesCS1A01G092900.1	TraesCS1B01G120600.1	TraesCS1D01G101600.1	68.1358	57.2945	78.557	76.3392	98.4958	62.8474	95.9948	147.981
TraesCS1A01G093000.1	TraesCS1B01G121200.1	TraesCS1D01G101700.1	6.00413e-09	7.03927e-09	7.78111e-09	1.34569	6.52991	1.14678e-08	7.18988e-09	5.11827
TraesCS1A01G093100.1	TraesCS1B01G120900.1	TraesCS1D01G102300.1	1.26685e-09	1.48526e-09	1.64178e-09	1.7217e-09	1.53626e-09	2.41967e-09	1.51704e-09	1.7954e-09
TraesCS1A01G093300.1	TraesCS1B01G121600.1	TraesCS1D01G101900.1	7.55631e-10	8.85905e-10	9.79267e-10	0.58132	9.16324e-10	1.44325e-09	9.0486e-10	1.0709e-09
TraesCS1A01G093500.1	TraesCS1B01G121700.1	TraesCS1D01G102100.1	2.99953e-09	3.51666e-09	3.88727e-09	4.07649e-09	3.63741e-09	5.72907e-09	3.5919e-09	4.251e-09
TraesCS1A01G093700.1	TraesCS1B01G121800.1	TraesCS1D01G102300.1	3.32874e-09	3.90263e-09	4.31392e-09	4.52391e-09	4.03664e-09	6.35787e-09	3.98614e-09	4.71757e-09
TraesCS1A01G093900.3	TraesCS1B01G122000.4	TraesCS1D01G102500.3	7.66568e-10	8.98727e-10	9.9344e-10	1.0418e-09	9.29587e-10	1.46414e-09	9.17957e-10	1.0864e-09
TraesCS1A01G094000.1	TraesCS1B01G122100.1	TraesCS1D01G102600.1	1.69296e-09	1.98483e-09	2.19401e-09	2.3008e-09	1.0212	3.23354e-09	2.0273e-09	2.3993e-09
TraesCS1A01G094100.1	TraesCS1B01G122200.1	TraesCS1D01G102700.1	3.52028e-09	4.12719e-09	4.56214e-09	4.78421e-09	4.26891e-09	6.7237e-09	4.2155e-09	4.98902e-09
TraesCS1A01G094200.1	TraesCS1B01G122300.1	TraesCS1D01G103000.1	6.27709e-10	7.35929e-10	8.13486e-10	8.53084e-10	7.61199e-10	1.19892e-09	7.51675e-10	8.89603e-10
TraesCS1A01G094500.1	TraesCS1B01G122600.1	TraesCS1D01G103100.1	6.62393e-10	7.76593e-10	8.58435e-10	9.00221e-10	8.03259e-10	1.26517e-09	7.93209e-10	9.38758e-10
TraesCS1A01G094800.1	TraesCS1B01G122700.1	TraesCS1D01G103400.1	2.34221e-09	2.74601e-09	3.0354e-09	0.524953	2.8403e-09	4.47359e-09	2.80477e-09	3.31942e-09
TraesCS1A01G094900.1	TraesCS1B01G122800.1	TraesCS1D01G103500.1	2.37037e-09	2.77903e-09	3.0719e-09	3.22143e-09	2.87446e-09	4.52738e-09	2.83849e-09	3.35934e-09
TraesCS1A01G095000.4	TraesCS1B01G123200.1	TraesCS1D01G104200.1	4.44667e-10	0.207607	5.7627e-10	6.04321e-10	5.3923e-10	0.300855	5.32484e-10	6.30191e-10
TraesCS1A01G095100.1	TraesCS1B01G123100.1	TraesCS1D01G103800.1	46.0447	49.7694	51.1563	65.4856	29.8867	41.941	42.5118	56.5045
TraesCS1A01G095200.1	TraesCS1B01G123000.1	TraesCS1D01G103700.1	0.0931177	6.54121e-10	7.23056e-10	7.58252e-10	6.76582e-10	0.377488	6.68117e-10	7.90712e-10
TraesCS1A01G095300.1	TraesCS1B01G122900.1	TraesCS1D01G103600.1	4.43555e-09	5.20026e-09	5.74829e-09	6.0281e-09	5.37882e-09	8.47187e-09	5.31153e-09	6.28616e-09
TraesCS1A01G095400.1	TraesCS1B01G128300.1	TraesCS1D01G104300.1	1.35282e-09	0.631606	0.731217	0.79779	1.64051e-09	2.58387e-09	1.61999e-09	0.588486
TraesCS1A01G095500.1	TraesCS1B01G128100.1	TraesCS1D01G104400.1	9.17384e-10	1.07555e-09	1.18889e-09	1.24676e-09	1.11248e-09	1.7522e-09	1.09856e-09	1.30014e-09
TraesCS1A01G095600.1	TraesCS1B01G128000.1	TraesCS1D01G104500.1	3.33303	3.50008	4.29905	10.5818	3.04595	13.8897	1.90705	1.41129
TraesCS1A01G095800.1	TraesCS1B01G127900.1	TraesCS1D01G104800.2	1.24989e-09	1.46538e-09	1.61981e-09	1.69866e-09	1.5157e-09	2.38728e-09	1.49673e-09	1.77137e-09
TraesCS1A01G095900.1	TraesCS1B01G127800.1	TraesCS1D01G104900.1	3.67333e-09	4.30663e-09	4.76049e-09	4.99222e-09	4.45451e-09	7.01604e-09	4.39878e-09	5.20593e-09
TraesCS1A01G096000.1	TraesCS1B01G127700.1	TraesCS1D01G105000.1	3.83592	2.72425	2.20079	5.33841	3.01062	2.62353	5.55833	4.61326
TraesCS1A01G096100.1	TraesCS1B01G127600.1	TraesCS1D01G105100.1	9.71764	10.1751	14.446	13.0832	8.08748	2.53908	6.65385	8.04933
TraesCS1A01G096200.2	TraesCS1B01G127500.3	TraesCS1D01G105200.2	6.40628e-10	7.51076e-10	8.30229e-10	8.70642e-10	7.76866e-10	1.2236e-09	7.67146e-10	9.07913e-10
TraesCS1A01G096300.1	TraesCS1B01G127400.1	TraesCS1D01G105300.1	1.90571e-09	2.23427e-09	2.46973e-09	2.58995e-09	2.31099e-09	3.6399e-09	2.28207e-09	2.70082e-09
TraesCS1A01G096400.1	TraesCS1B01G127300.1	TraesCS1D01G105400.1	2.51662e-09	2.9505e-09	3.26144e-09	3.4202e-09	3.05182e-09	4.80673e-09	3.01363e-09	3.56662e-09
TraesCS1A01G096500.2	TraesCS1B01G127200.1	TraesCS1D01G105500.2	1.23253e-09	1.44502e-09	1.5973e-09	1.67506e-09	1.49464e-09	2.35411e-09	1.47594e-09	1.74676e-09
TraesCS1A01G096600.1	TraesCS1B01G127000.1	TraesCS1D01G105600.1	1.05108e-09	0.191226	0.347936	1.42846e-09	1.2746e-09	2.00755e-09	1.25866e-09	0.593611
TraesCS1A01G097000.1	TraesCS1B01G126900.1	TraesCS1D01G105800.1	2312.37	2980.25	2663.22	2566.84	1545.22	1867.63	1089.38	802.589
TraesCS1A01G097100.1	TraesCS1B01G126800.1	TraesCS1D01G105900.1	1.72401	0.208655	2.21332	1.13936	2.64898	0.92815	0.889555	0.977666
TraesCS1A01G097200.1	TraesCS1B01G126700.1	TraesCS1D01G106000.1	1.56898	1.32304	1.43528e-09	1.50514e-09	0.802992	1.21904	1.89648	3.0149
TraesCS1A01G097300.1	TraesCS1B01G126600.1	TraesCS1D01G106100.1	1.78045e-09	0.323923	0.755655	2.41971e-09	2.15909e-09	3.40065e-09	2.13207e-09	2.5233e-09
TraesCS1A01G097400.1	TraesCS1B01G126500.1	TraesCS1D01G106200.1	70.4867	71.4426	124.973	134.296	86.9034	103.341	41.2803	77.8292
TraesCS1A01G097500.2	TraesCS1B01G126300.1	TraesCS1D01G106300.1	7.19765e-10	8.43856e-10	9.32786e-10	9.78191e-10	8.72832e-10	1.37475e-09	8.61911e-10	1.02007e-09
TraesCS1A01G097600.1	TraesCS1B01G126200.1	TraesCS1D01G106400.1	2.6602	2.22945	1.37717	2.92669	0.675236	1.51083	1.71368	2.70185
TraesCS1A01G097700.1	TraesCS1B01G126100.1	TraesCS1D01G106500.1	8.49838	8.0001	7.69633	10.736	8.70041	5.93401	5.54065	9.01648
TraesCS1A01G098900.1	TraesCS1B01G125700.1	TraesCS1D01G106800.1	9.49289e-10	1.11295e-09	1.23024e-09	0.638286	1.15117e-09	1.81313e-09	1.13676e-09	1.34535e-09
TraesCS1A01G099000.2	TraesCS1B01G125400.1	TraesCS1D01G107000.1	1.74542e-09	2.04634e-09	2.262e-09	2.3721e-09	2.11661e-09	3.33374e-09	2.09012e-09	2.47365e-09
TraesCS1A01G099300.1	TraesCS1B01G125100.1	TraesCS1D01G107200.1	8.58729	22.5801	14.4537	17.6348	15.4635	22.4354	31.105	38.0127
TraesCS1A01G099400.1	TraesCS1B01G124800.1	TraesCS1D01G107300.1	1.41771	1.19442	0.946807	3.08394	0.826399	0.28903	8.16059e-10	0.865411
TraesCS1A01G099500.2	TraesCS1B01G124900.1	TraesCS1D01G107400.1	6.22315e-10	7.29605e-10	8.06495e-10	8.45753e-10	7.54658e-10	1.18862e-09	7.45216e-10	8.81958e-10
TraesCS1A01G099600.1	TraesCS1B01G111800.1	TraesCS1D01G093100.1	1.48284e-09	1.73849e-09	1.9217e-09	1.14078	0.366164	2.83222e-09	0.506087	1.88307
TraesCS1A01G099700.1	TraesCS1B01G111700.1	TraesCS1D01G093000.1	3.24059e-09	3.79928e-09	4.19967e-09	4.40409e-09	3.92973e-09	6.18949e-09	3.88057e-09	4.59263e-09
TraesCS1A01G099900.1	TraesCS1B01G111600.1	TraesCS1D01G092900.1	3.04849e-09	3.57406e-09	3.95072e-09	4.14303e-09	3.69679e-09	5.82259e-09	3.65053e-09	4.32038e-09
TraesCS1A01G100000.1	TraesCS1B01G111500.1	TraesCS1D01G092800.1	5.04757e-09	5.91779e-09	2.14228	1.1313	6.12099e-09	9.64082e-09	6.04441e-09	2.10711
TraesCS1A01G100100.1	TraesCS1B01G111400.1	TraesCS1D01G092700.2	1.99463e-09	0.725778	2.58496e-09	1.5345	2.41881e-09	3.80972e-09	2.38854e-09	2.82683e-09
TraesCS1A01G100200.2	TraesCS1B01G111300.1	TraesCS1D01G092600.1	3.9189	5.57955	3.17345	8.77905	4.61812	6.17505	0.972376	2.84303
TraesCS1A01G100500.1	TraesCS1B01G110500.1	TraesCS1D01G092300.1	1.91085e-09	2.24028e-09	2.47638e-09	2.59692e-09	2.31721e-09	3.6497e-09	2.28822e-09	2.70809e-09
TraesCS1A01G100600.1	TraesCS1B01G110400.1	TraesCS1D01G092200.1	13.4163	21.5693	28.0867	38.6683	13.3029	16.9738	29.2599	30.3439
TraesCS1A01G101100.1	TraesCS1B01G111900.1	TraesCS1D01G093200.1	1.13129	3.97346e-09	5.92603	4.27747	2.90244	2.29305	4.05847e-09	4.80318e-09
TraesCS1A01G101200.1	TraesCS1B01G112000.1	TraesCS1D01G093400.1	0.301926	1.06047e-09	0.299422	0.202728	0.774625	2.33962	0.38158	1.39928
TraesCS1A01G101900.1	TraesCS1B01G112300.1	TraesCS1D01G093600.1	12.2749	16.0525	23.294	23.8695	22.9676	10.1498	18.3385	32.0871
TraesCS1A01G102100.1	TraesCS1B01G112500.1	TraesCS1D01G093700.1	5.25695e-09	6.16327e-09	6.81279e-09	7.14442e-09	6.3749e-09	1.00407e-08	6.29514e-09	7.45026e-09
TraesCS1A01G102200.1	TraesCS1B01G112600.1	TraesCS1D01G093800.1	4.36731e-10	0.0794559	5.65986e-10	5.93536e-10	5.29607e-10	8.34153e-10	0.149054	6.18945e-10
TraesCS1A01G102300.1	TraesCS1B01G112700.1	TraesCS1D01G093900.1	2.85055	2.9772	1.36474	3.00861	2.24594	4.57329	1.58602	4.51504
TraesCS1A01G102500.1	TraesCS1B01G113300.3	TraesCS1D01G094400.1	4.32368e-10	5.0691e-10	5.60331e-10	5.87606e-10	5.24316e-10	8.25819e-10	5.17756e-10	6.12761e-10
TraesCS1A01G102600.1	TraesCS1B01G113400.1	TraesCS1D01G094600.1	5.478	11.1071	10.6141	14.7403	11.8196	16.0779	8.79219	14.9435
TraesCS1A01G102700.1	TraesCS1B01G113500.1	TraesCS1D01G094700.1	4.75662e-09	5.57669e-09	6.16439e-09	6.46446e-09	5.76818e-09	3.21826	5.69601e-09	6.74119e-09
TraesCS1A01G102800.1	TraesCS1B01G113700.1	TraesCS1D01G094900.1	6.16263	8.09812	9.04675	37.6097	6.77276	19.1762	7.42432	16.224
TraesCS1A01G102900.1	TraesCS1B01G113800.1	TraesCS1D01G095000.1	3.67714e-09	4.3111e-09	4.76543e-09	4.99739e-09	4.45913e-09	2.4879	4.40334e-09	5.21132e-09
TraesCS1A01G103000.1	TraesCS1B01G114300.1	TraesCS1D01G095100.1	4.05536e-09	6.41793	5.25558e-09	8.96648	4.91778e-09	7.74571e-09	4.85625e-09	2.29032
TraesCS1A01G103100.1	TraesCS1B01G114500.1	TraesCS1D01G095500.1	3.87808e-09	4.54668e-09	5.02583e-09	5.27047e-09	4.7028e-09	7.4071e-09	4.64396e-09	5.4961e-09
TraesCS1A01G103300.1	TraesCS1B01G114600.1	TraesCS1D01G095800.1	6.49898e-09	7.61943e-09	8.42241e-09	8.83239e-09	7.88106e-09	1.2413e-08	7.78246e-09	9.21049e-09
TraesCS1A01G104000.1	TraesCS1B01G114700.1	TraesCS1D01G096000.1	1.19115e-09	1.39651e-09	1.54368e-09	1.61883e-09	1.44446e-09	2.27509e-09	1.42639e-09	1.68813e-09
TraesCS1A01G104100.1	TraesCS1B01G115000.1	TraesCS1D01G096200.1	2.3453e-09	2.74964e-09	3.03942e-09	3.18737e-09	2.84406e-09	4.47951e-09	2.80847e-09	3.32381e-09
TraesCS1A01G104200.1	TraesCS1B01G115800.1	TraesCS1D01G096300.1	2.18621	0.398752	11.4788	6.82498	2.65785e-09	4.18622e-09	2.6246e-09	3.10619e-09
TraesCS1A01G104300.1	TraesCS1B01G115900.1	TraesCS1D01G096400.1	7.6956e-10	9.02236e-10	9.97319e-10	1.04587e-09	9.33216e-10	1.46985e-09	9.2154e-10	1.09064e-09
TraesCS1A01G104500.1	TraesCS1B01G102200.2	TraesCS1D01G096600.1	6.6977e-10	7.85241e-10	8.67995e-10	9.10246e-10	8.12204e-10	1.27926e-09	8.02043e-10	9.49212e-10
TraesCS1A01G104600.1	TraesCS1B01G116000.1	TraesCS1D01G096800.1	9.5637	1.85378	10.1995	7.81881	16.9659	6.28381	3.9198	6.06745
TraesCS1A01G104700.1	TraesCS1B01G116100.1	TraesCS1D01G096900.1	2.41282	6.31133	3.83461	5.17084	3.25456	3.17888	3.28326	6.93869
TraesCS1A01G104800.1	TraesCS1B01G116300.1	TraesCS1D01G097100.1	1.77307e-10	2.07875e-10	2.29782e-10	2.40968e-10	2.15013e-10	3.38655e-10	2.12323e-10	2.51283e-10
TraesCS1A01G105000.1	TraesCS1B01G116500.1	TraesCS1D01G097200.1	3.25545e-09	3.8167e-09	4.21893e-09	4.4243e-09	3.94776e-09	6.21788e-09	3.89837e-09	4.61369e-09
TraesCS1A01G105100.1	TraesCS1B01G116600.1	TraesCS1D01G097300.1	1.76539e-08	2.06976e-08	2.28788e-08	2.39925e-08	2.14083e-08	3.37189e-08	2.11404e-08	2.50195e-08
TraesCS1A01G105300.1	TraesCS1B01G130800.2	TraesCS1D01G109900.1	7.71397	10.9534	6.08748	6.37148	5.18783	5.37349	1.75931	1.37451
TraesCS1A01G397500.1	TraesCS1B01G130900.1	TraesCS1D01G109800.1	206.104	258.579	276.646	520.517	479.714	425.257	634.684	1081.19
TraesCS1A01G105500.1	TraesCS1B01G131000.1	TraesCS1D01G109700.1	37.7987	29.7855	44.2493	44.2762	16.404	13.6106	18.7607	27.967
TraesCS1A01G105600.1	TraesCS1B01G131300.1	TraesCS1D01G109600.1	15.6867	15.9309	10.1731	16.406	20.6519	19.7323	15.186	21.5251
TraesCS1A01G105700.1	TraesCS1B01G128700.1	TraesCS1D01G109300.1	6.43416e-10	7.54344e-10	0.560764	8.7443e-10	0.233254	1.22892e-09	7.70484e-10	9.11864e-10
TraesCS1A01G105800.1	TraesCS1B01G128600.1	TraesCS1D01G109200.4	7.01273e-10	0.127585	9.08821e-10	0.413558	2.88879	2.20438	0.295838	3.37277
TraesCS1A01G105900.1	TraesCS1B01G128500.1	TraesCS1D01G109100.1	3.2008	3.38343	1.69386	3.16912	10.2811	5.45989	6.0415	12.0646
TraesCS1A01G106000.1	TraesCS1B01G128400.1	TraesCS1D01G109000.1	0.75229	2.94387	1.24148	0.701441	1.2425	2.78221	0.558817	1.07418
TraesCS1A01G106100.3	TraesCS1B01G123400.2	TraesCS1D01G108900.1	2.54314e-10	2.98159e-10	3.2958e-10	3.45623e-10	3.08397e-10	4.85737e-10	3.04538e-10	3.60419e-10
TraesCS1A01G106200.1	TraesCS1B01G123500.1	TraesCS1D01G108800.1	0.337565	0.14699	1.04705e-09	0.54324	0.292895	1.54315e-09	9.67491e-10	0.702914
TraesCS1A01G106300.1	TraesCS1B01G123600.1	TraesCS1D01G108700.1	0.299118	0.36765	1.74699	1.50338	0.471167	0.126863	0.228273	0.847834
TraesCS1A01G106400.1	TraesCS1B01G123800.1	TraesCS1D01G108600.1	3.73914e-09	4.38378e-09	4.84577e-09	5.08165e-09	4.53431e-09	7.14172e-09	4.47758e-09	5.29919e-09
TraesCS1A01G106500.2	TraesCS1B01G123900.1	TraesCS1D01G108500.1	8.57526e-10	1.00537e-09	1.11132e-09	1.16541e-09	1.03989e-09	1.63787e-09	1.02688e-09	1.2153e-09
TraesCS1A01G106600.1	TraesCS1B01G124100.1	TraesCS1D01G108300.1	125.494	153.858	96.0655	92.4711	185.694	209.377	340.521	223.116
TraesCS1A01G106800.1	TraesCS1B01G124300.1	TraesCS1D01G108000.1	4.9978e-09	5.85945e-09	6.47695e-09	6.79223e-09	6.06065e-09	9.54577e-09	5.98482e-09	7.083e-09
TraesCS1A01G107000.1	TraesCS1B01G124400.1	TraesCS1D01G107800.1	4.95454e-10	5.80872e-10	6.42088e-10	6.73343e-10	6.00818e-10	9.46313e-10	5.93301e-10	7.02168e-10
TraesCS1A01G107100.1	TraesCS1B01G124500.1	TraesCS1D01G107700.1	1.64508e-09	1.9287e-09	2.13196e-09	2.23574e-09	1.99493e-09	3.14209e-09	1.96997e-09	2.33145e-09
TraesCS1A01G107200.2	TraesCS1B01G124600.1	TraesCS1D01G107600.1	7.00996e-10	8.21851e-10	9.08462e-10	9.52683e-10	8.50071e-10	1.3389e-09	8.39435e-10	9.93466e-10
TraesCS1A01G107300.1	TraesCS1B01G124700.1	TraesCS1D01G107500.1	3.00613e-10	3.52441e-10	3.89583e-10	4.08547e-10	3.64542e-10	5.74169e-10	3.59981e-10	4.26036e-10
TraesCS1A01G107400.2	TraesCS1B01G109600.1	TraesCS1D01G091700.1	1.66672e-09	1.95407e-09	2.16e-09	2.26514e-09	2.02116e-09	3.18342e-09	1.99588e-09	2.36211e-09
TraesCS1A01G107500.1	TraesCS1B01G129500.1	TraesCS1D01G111600.1	4.48035e-09	5.25279e-09	3.80308	6.08899e-09	5.43316e-09	8.55744e-09	5.36518e-09	2.53034
TraesCS1A01G107600.1	TraesCS1B01G129600.1	TraesCS1D01G111500.1	1.27458e-09	1.49433e-09	1.65181e-09	1.73221e-09	1.54564e-09	2.43444e-09	1.5263e-09	1.80637e-09
TraesCS1A01G107700.1	TraesCS1B01G129800.1	TraesCS1D01G111400.1	4.10699e-09	4.81506e-09	5.3225e-09	5.58158e-09	4.98039e-09	7.84432e-09	4.91808e-09	5.82052e-09
TraesCS1A01G107800.1	TraesCS1B01G129900.3	TraesCS1D01G111300.2	16.4966	22.9092	20.5236	32.3911	28.1439	24.4415	34.1391	44.0809
TraesCS1A01G107900.2	TraesCS1B01G130100.1	TraesCS1D01G111100.1	1.63598e-09	1.91803e-09	2.12016e-09	2.22337e-09	1.98389e-09	3.12471e-09	1.95907e-09	2.31855e-09
TraesCS1A01G108000.2	TraesCS1B01G130200.3	TraesCS1D01G111000.2	8.04088e-10	9.42717e-10	1.04207e-09	1.09279e-09	9.75087e-10	1.5358e-09	9.62887e-10	1.13957e-09
TraesCS1A01G108100.1	TraesCS1B01G130300.2	TraesCS1D01G110900.1	0.700862	1.01867	1.97657	1.13921	1.01491	1.13282	0.590508	1.39946
TraesCS1A01G108300.1	TraesCS1B01G130500.1	TraesCS1D01G110700.2	0.411649	0.152479	0.925649	0.243937	0.343022	4.4887e-10	0.0802084	0.200338
TraesCS1A01G108800.1	TraesCS1B01G108100.1	TraesCS1D01G090300.1	9.93405e-10	1.16467e-09	1.28741e-09	1.35008e-09	1.20466e-09	1.89739e-09	1.71349	1.40787e-09
TraesCS1A01G108900.1	TraesCS1B01G108200.1	TraesCS1D01G090400.1	1.2801e-09	0.670247	1.65896e-09	0.286906	0.316101	2.44498e-09	0.436893	1.81419e-09
TraesCS1A01G109000.1	TraesCS1B01G108400.1	TraesCS1D01G090800.1	0.525752	0.632503	0.409204	0.353846	0.885248	0.737006	0.215531	0.137355
TraesCS1A01G109100.1	TraesCS1B01G108400.1	TraesCS1D01G090800.1	3.23762	3.59057	3.76689	1.9374	11.5357	8.25517e-09	32.6909	13.3424
TraesCS1A01G109200.1	TraesCS1B01G108700.1	TraesCS1D01G090900.1	4.71345	5.73052	6.76219	8.55767	3.12479	1.23436	2.83011	9.05581
TraesCS1A01G109300.1	TraesCS1B01G108800.1	TraesCS1D01G091000.1	3.00499	7.70043	2.5807	4.17275	7.05154	6.14792	7.28319	14.6395
TraesCS1A01G109400.1	TraesCS1B01G108900.1	TraesCS1D01G091100.2	5.92691e-10	6.94874e-10	0.320358	8.05493e-10	7.18734e-10	1.13204e-09	7.09741e-10	8.39975e-10
TraesCS1A01G109500.1	TraesCS1B01G109000.1	TraesCS1D01G091200.1	1.12806	5.58586	9.83072	7.60776	6.05315	7.28988	8.25307	19.6137
TraesCS1A01G109600.1	TraesCS1B01G109100.1	TraesCS1D01G091300.1	21.1315	12.0971	28.1295	17.0332	17.0642	5.36783	1.20145	8.50849
TraesCS1A01G109700.1	TraesCS1B01G109200.1	TraesCS1D01G091400.1	1.84526e-09	2.16339e-09	2.39139e-09	2.50779e-09	2.23768e-09	3.52444e-09	2.20968e-09	2.61515e-09
TraesCS1A01G109800.1	TraesCS1B01G109300.1	TraesCS1D01G091500.1	1.83193e-09	2.14776e-09	2.3741e-09	2.48967e-09	2.22151e-09	3.49896e-09	2.19371e-09	2.59625e-09
TraesCS1A01G110000.1	TraesCS1B01G109400.1	TraesCS1D01G091600.1	0.766987	14.3749	2.37901e-09	2.49482e-09	1.57209	3.50621e-09	1.40093	2.60162e-09
TraesCS1A01G110200.1	TraesCS1B01G129400.1	TraesCS1D01G111700.1	0.136868	0.578578	0.443259	0.667416	0.899676	0.554846	9.82025e-10	1.16222e-09
TraesCS1A01G110300.1	TraesCS1B01G129300.1	TraesCS1D01G111900.1	15.557	11.8329	17.3703	12.422	11.191	17.8859	6.15461	8.57813
TraesCS1A01G110400.1	TraesCS1B01G129200.1	TraesCS1D01G112000.1	4.08807e-09	4.79287e-09	5.29797e-09	5.55586e-09	4.95744e-09	7.80817e-09	4.89542e-09	5.7937e-09
TraesCS1A01G110600.1	TraesCS1B01G129100.1	TraesCS1D01G112100.1	8.84898e-09	1.03746e-08	1.14679e-08	1.20261e-08	1.07308e-08	1.69015e-08	1.05966e-08	1.2541e-08
TraesCS1A01G110900.1	TraesCS1B01G129000.1	TraesCS1D01G112300.1	223.849	279.129	151.648	198.302	269.788	299.438	309.619	313.615
TraesCS1A01G111000.1	TraesCS1B01G128800.1	TraesCS1D01G112500.1	10.8153	14.4179	28.8596	35.454	43.4022	28.6625	45.1422	27.1437
TraesCS1A01G111200.1	TraesCS1B01G131500.1	TraesCS1D01G112700.1	4.01407e-09	4.70612e-09	5.20208e-09	5.4553e-09	4.86771e-09	7.66685e-09	4.80681e-09	5.68883e-09
TraesCS1A01G111300.1	TraesCS1B01G131600.1	TraesCS1D01G112800.1	6.76538e-10	7.93176e-10	8.76766e-10	9.19444e-10	8.20412e-10	1.29218e-09	8.10147e-10	9.58804e-10
TraesCS1A01G111500.1	TraesCS1B01G131700.1	TraesCS1D01G112900.1	6.91704e-09	8.10957e-09	8.9642e-09	9.40055e-09	8.38803e-09	1.32115e-08	8.28308e-09	9.80298e-09
TraesCS1A01G111600.1	TraesCS1B01G131800.1	TraesCS1D01G113000.1	6.04299e-10	7.08482e-10	7.83146e-10	8.21268e-10	7.3281e-10	1.15421e-09	7.23641e-10	8.56425e-10
TraesCS1A01G111700.1	TraesCS1B01G131900.2	TraesCS1D01G113100.1	2.24443e-09	2.63138e-09	2.90869e-09	3.05027e-09	2.72173e-09	4.28684e-09	2.68768e-09	3.18085e-09
TraesCS1A01G111800.1	TraesCS1B01G132000.1	TraesCS1D01G113200.1	5.40098e-09	6.33213e-09	4.70718	4.3956	6.54956e-09	1.03158e-08	2.34584	3.05027
TraesCS1A01G111900.1	TraesCS1B01G132100.1	TraesCS1D01G113400.1	273.764	289.121	273.811	241.213	269.275	267.127	291.326	311.131
TraesCS1A01G112000.1	TraesCS1B01G132300.1	TraesCS1D01G113600.1	5.00274e-10	0.233569	0.874743	1.2031	0.603535	0.212178	0.217287	0.491376
TraesCS1A01G112100.2	TraesCS1B01G132400.3	TraesCS1D01G113700.2	1.4847e-09	1.74067e-09	1.92412e-09	2.01778e-09	1.80044e-09	2.83577e-09	1.77792e-09	2.10415e-09
TraesCS1A01G112200.1	TraesCS1B01G132500.1	TraesCS1D01G113900.1	12.363	13.5648	34.4531	22.0046	19.9489	11.8272	9.00877	24.8895
TraesCS1A01G112400.1	TraesCS1B01G132600.1	TraesCS1D01G114000.1	1.99239e-09	1.65517	1.73645	3.79397	3.38761	3.80544e-09	2.38586e-09	2.82365e-09
TraesCS1A01G112500.1	TraesCS1B01G132700.1	TraesCS1D01G114100.1	180.709	248.208	230.1	284.024	333.322	518.488	507.277	739.742
TraesCS1A01G112600.1	TraesCS1B01G132800.1	TraesCS1D01G114200.1	16.7325	22.6003	24.6624	33.3198	49.7411	48.3811	102.268	94.8988
TraesCS1A01G112700.1	TraesCS1B01G132900.1	TraesCS1D01G114300.1	1.20766	1.481	1.36515	1.65829	0.925463	1.6253e-09	1.019e-09	0.710455
TraesCS1A01G112800.1	TraesCS1B01G133100.1	TraesCS1D01G114400.1	19.9022	23.9199	32.7461	52.2443	21.3096	18.264	18.4939	36.1819
TraesCS1A01G113000.1	TraesCS1B01G412900.1	TraesCS1D01G193400.1	3.08667e-10	0.161615	4.00021e-10	4.19492e-10	0.0762205	5.89552e-10	3.69626e-10	4.3745e-10
TraesCS1A01G113100.1	TraesCS1B01G133200.1	TraesCS1D01G114500.1	3.89624	20.0557	10.1731	2.61613	26.9604	68.7359	5.06979	37.7528
TraesCS1A01G113200.1	TraesCS1B01G133300.1	TraesCS1D01G114600.1	1.56409e-10	1.83374e-10	0.0663826	2.12566e-10	1.89671e-10	2.98739e-10	1.87298e-10	2.21666e-10
TraesCS1A01G113300.1	TraesCS1B01G133400.2	TraesCS1D01G114700.2	7.45935	10.9803	5.55098	31.7901	14.5064	5.54141	10.4581	9.50093
TraesCS1A01G113400.1	TraesCS1B01G133500.1	TraesCS1D01G114800.1	1.07757e-09	1.26335e-09	1.39649e-09	1.46447e-09	1.30673e-09	2.05815e-09	1.29038e-09	1.52716e-09
TraesCS1A01G113700.1	TraesCS1B01G134000.1	TraesCS1D01G115300.1	2.66714	1.87857	1.82073	3.13479	0.438335	0.376432	1.7291	2.27596
TraesCS1A01G113800.1	TraesCS1B01G134100.1	TraesCS1D01G115400.1	1.02973e-09	1.20726e-09	1.33449e-09	1.39944e-09	1.24871e-09	1.96677e-09	1.23309e-09	1.45935e-09
TraesCS1A01G113900.1	TraesCS1B01G134200.1	TraesCS1D01G115500.1	1.40811e-09	1.65088e-09	1.82486e-09	1.91368e-09	1.70756e-09	2.68948e-09	1.6862e-09	1.99561e-09
TraesCS1A01G114000.1	TraesCS1B01G134300.1	TraesCS1D01G115700.1	7.30432e-10	8.56362e-10	9.46611e-10	9.92689e-10	8.85768e-10	1.39512e-09	8.74685e-10	1.03518e-09
TraesCS1A01G114100.1	TraesCS1B01G134400.1	TraesCS1D01G115800.1	0.677289	1.05175	2.10079	8.65508	0.400288	3.15932	1.9614	0.676701
TraesCS1A01G114600.1	TraesCS1B01G134500.1	TraesCS1D01G115900.3	1.09251	0.554319	0.736961	0.620522	0.907781	0.264914	0.426357	0.521492
TraesCS1A01G114700.1	TraesCS1B01G134600.1	TraesCS1D01G116000.1	1.22571e-09	1.43703e-09	1.58848e-09	1.6658e-09	1.48638e-09	2.3411e-09	1.46778e-09	1.73711e-09
TraesCS1A01G114800.1	TraesCS1B01G134700.1	TraesCS1D01G116100.1	1.20695e-08	1.41504e-08	1.56416e-08	1.6403e-08	1.46363e-08	2.30527e-08	1.44531e-08	5.03843
TraesCS1A01G114900.1	TraesCS1B01G134800.1	TraesCS1D01G116300.1	3.28499e-10	3.85133e-10	4.25721e-10	4.46444e-10	3.98358e-10	6.2743e-10	3.93374e-10	4.65555e-10
TraesCS1A01G115000.1	TraesCS1B01G134900.1	TraesCS1D01G116400.1	1.10972	0.695332	1.72105e-09	0.297644	1.61043e-09	2.53649e-09	1.59028e-09	1.88208e-09
TraesCS1A01G115100.1	TraesCS1B01G135000.1	TraesCS1D01G116500.1	36.3864	26.0078	97.297	71.16	11.6928	19.4897	21.146	31.8716
TraesCS1A01G115200.1	TraesCS1B01G135100.1	TraesCS1D01G116600.1	21.506	11.0631	18.3153	17.2702	10.4883	10.1151	10.4776	10.2468
TraesCS1A01G115300.1	TraesCS1B01G135200.1	TraesCS1D01G116700.1	0.295836	0.647402	1.95555	3.592	0.238223	1.39353	4.72924e-10	1.89102
TraesCS1A01G115400.1	TraesCS1B01G135300.1	TraesCS1D01G116800.1	4.91595	12.1172	10.3288	10.8724	5.28646	6.80985	11.889	9.91331
TraesCS1A01G115500.1	TraesCS1B01G135400.1	TraesCS1D01G116900.1	0.413771	0.163915	5.83805e-10	0.100965	0.598352	0.382119	1.07889	0.818576
TraesCS1A01G115600.1	TraesCS1B01G135500.1	TraesCS1D01G117000.1	3.30088e-09	2.14166	1.78417	4.48603e-09	1.9911	6.30465e-09	3.95276e-09	1.86421
TraesCS1A01G116100.1	TraesCS1B01G136100.1	TraesCS1D01G117300.1	3.96474e-09	0.721318	5.13814e-09	5.38825e-09	4.80789e-09	7.57262e-09	4.74773e-09	5.61891e-09
TraesCS1A01G116200.2	TraesCS1B01G136200.1	TraesCS1D01G117400.1	6.34103e-10	7.43425e-10	8.21772e-10	8.61773e-10	7.68953e-10	1.21113e-09	7.59332e-10	8.98665e-10
TraesCS1A01G116400.1	TraesCS1B01G136400.1	TraesCS1D01G117500.1	5.38458e-09	6.31291e-09	6.9782e-09	7.31788e-09	6.52968e-09	1.02845e-08	6.44798e-09	7.63115e-09
TraesCS1A01G116500.1	TraesCS1B01G136500.1	TraesCS1D01G117800.1	0.595691	4.78631	1.9802	1.89479	1.8805	1.95429	1.33323	1.29936
TraesCS1A01G116700.1	TraesCS1B01G136700.2	TraesCS1D01G117900.1	14.4423	180.862	33.9565	35.4919	49.7674	41.6503	39.6573	16.597
TraesCS1A01G116900.1	TraesCS1B01G136800.1	TraesCS1D01G118000.1	197.2	206.218	133.296	147.985	368.016	485.575	109.31	98.6782
TraesCS1A01G117000.1	TraesCS1B01G136900.1	TraesCS1D01G118100.1	40.5553	12.6505	27.537	28.88	9.53425	4.61674	4.4823e-09	5.3705
TraesCS1A01G117100.1	TraesCS1B01G137000.1	TraesCS1D01G118200.1	9.88424e-09	1.15883e-08	1.28096e-08	1.34331e-08	1.19862e-08	1.88788e-08	1.18363e-08	1.40082e-08
TraesCS1A01G117300.1	TraesCS1B01G137100.1	TraesCS1D01G118300.1	1.24769e-09	1.4628e-09	1.61696e-09	0.680231	1.51303e-09	2.38309e-09	1.4941e-09	1.76826e-09
TraesCS1A01G117400.1	TraesCS1B01G137200.1	TraesCS1D01G118500.1	4.44746	9.36778	38.0744	79.011	20.465	22.9349	74.7463	121.229
TraesCS1A01G117500.3	TraesCS1B01G137300.2	TraesCS1D01G118600.2	6.43533e-10	7.54481e-10	8.33993e-10	8.74589e-10	7.80388e-10	1.22914e-09	7.70624e-10	9.12029e-10
TraesCS1A01G117600.1	TraesCS1B01G137400.1	TraesCS1D01G118700.1	2.15449e-09	2.52593e-09	2.79213e-09	2.92804e-09	2.61267e-09	4.11505e-09	2.57998e-09	3.05339e-09
TraesCS1A01G117800.1	TraesCS1B01G137500.1	TraesCS1D01G118900.1	3.42845e-09	4.01952e-09	4.44313e-09	4.6594e-09	4.15755e-09	6.5483e-09	4.10553e-09	4.85887e-09
TraesCS1A01G117900.1	TraesCS1B01G137600.1	TraesCS1D01G119000.1	2.90618e-09	3.40721e-09	3.76629e-09	3.94962e-09	7.74788	7.05577	3.48012e-09	1.26421
TraesCS1A01G118100.1	TraesCS1B01G137700.1	TraesCS1D01G119100.1	8.0427e-10	9.4293e-10	1.0423e-09	0.474298	9.75308e-10	1.53615e-09	9.63105e-10	1.13983e-09
TraesCS1A01G118300.2	TraesCS1B01G138000.1	TraesCS1D01G119400.1	1.78673e-09	2.09477e-09	2.31553e-09	2.42824e-09	2.1667e-09	3.41264e-09	2.13959e-09	2.53219e-09
TraesCS1A01G118400.2	TraesCS1B01G138100.1	TraesCS1D01G119500.1	5.0692e-09	5.94315e-09	6.56948e-09	6.88926e-09	6.14723e-09	9.68213e-09	6.07032e-09	7.18418e-09
TraesCS1A01G118700.1	TraesCS1B01G138200.1	TraesCS1D01G119600.1	3.27101	12.6329	5.79615	17.5833	1.54808	1.5444	7.08663	8.1458
TraesCS1A01G118800.1	TraesCS1B01G138300.1	TraesCS1D01G119700.1	4.98091	4.85584	4.52392	10.8791	13.3365	12.6461	10.2191	22.2716
TraesCS1A01G118900.1	TraesCS1B01G138400.1	TraesCS1D01G119800.1	0.410415	2.88303e-09	3.18686e-09	3.34198e-09	2.98202e-09	4.69681e-09	2.94471e-09	3.48505e-09
TraesCS1A01G119000.1	TraesCS1B01G138500.1	TraesCS1D01G119900.1	2.29546	1.61248e-08	4.55284	3.08257	1.66785e-08	2.62694e-08	4.69406	1.9492e-08
TraesCS1A01G119100.1	TraesCS1B01G138600.1	TraesCS1D01G120000.1	2.53279e-09	2.96946e-09	1.36901	3.44217e-09	3.07142e-09	4.83761e-09	3.03299e-09	3.58953e-09
TraesCS1A01G119300.1	TraesCS1B01G138700.1	TraesCS1D01G120100.1	2.34685e-09	2.75146e-09	2.82225	2.33147	2.84594e-09	4.48247e-09	2.81033e-09	3.32601e-09
TraesCS1A01G119400.1	TraesCS1B01G138800.1	TraesCS1D01G120200.1	3.87384e-09	4.54171e-09	5.02034e-09	5.26472e-09	4.69766e-09	7.39901e-09	4.63889e-09	5.4901e-09
TraesCS1A01G119500.1	TraesCS1B01G138900.1	TraesCS1D01G120300.1	75.8028	43.1326	140.177	136.521	22.0771	24.2248	17.3228	59.2126
TraesCS1A01G119600.1	TraesCS1B01G139000.1	TraesCS1D01G120500.1	4.03632	3.18759	3.70261e-09	3.88284e-09	6.63473	10.4234	5.60163	6.53472
TraesCS1A01G119700.1	TraesCS1B01G139100.1	TraesCS1D01G120600.1	0.0830383	0.962554	0.540562	0.334536	0.545835	1.01632	0.425989	0.912819
TraesCS1A01G119800.1	TraesCS1B01G139200.1	TraesCS1D01G120700.1	4.10912	2.50252	9.0441	8.72783	2.72001e-09	4.28413e-09	2.68598e-09	3.17884e-09
TraesCS1A01G119900.1	TraesCS1B01G139400.1	TraesCS1D01G120800.1	3.39596e-10	3.98144e-10	4.40103e-10	4.61526e-10	4.11815e-10	6.48626e-10	4.06663e-10	4.81283e-10
TraesCS1A01G120100.4	TraesCS1B01G139500.1	TraesCS1D01G121000.1	7.75446e-10	9.09136e-10	1.00495e-09	1.05386e-09	9.40354e-10	1.4811e-09	9.28589e-10	1.09898e-09
TraesCS1A01G120200.1	TraesCS1B01G139600.1	TraesCS1D01G121200.3	22.7557	36.8445	26.0493	37.867	39.0881	68.181	91.7194	142.759
TraesCS1A01G120300.1	TraesCS1B01G139700.1	TraesCS1D01G121300.1	2.26593e-09	2.65658e-09	2.93655e-09	3.07949e-09	2.7478e-09	4.3279e-09	2.71342e-09	3.21132e-09
TraesCS1A01G120400.1	TraesCS1B01G139800.2	TraesCS1D01G121400.2	3.74308e-09	4.38841e-09	4.85088e-09	2.04069	4.53909e-09	7.14926e-09	4.4823e-09	5.30478e-09
TraesCS1A01G120500.1	TraesCS1B01G139900.1	TraesCS1D01G121500.1	17.9829	12.566	16.9049	22.2457	20.9934	10.6488	22.0175	26.8039
TraesCS1A01G120800.1	TraesCS1B01G140100.1	TraesCS1D01G121600.1	40.0155	65.5461	34.0538	22.6606	31.6253	26.6995	30.1436	23.5039
TraesCS1A01G120900.2	TraesCS1B01G140200.1	TraesCS1D01G121700.1	1.23124e-09	1.44351e-09	1.59564e-09	1.67331e-09	1.49308e-09	2.35166e-09	1.4744e-09	1.74494e-09
TraesCS1A01G121000.1	TraesCS1B01G140400.3	TraesCS1D01G121900.1	4.60468	3.38937	4.19613	6.86294	6.02265	3.74828	3.52692	6.0201
TraesCS1A01G121300.2	TraesCS1B01G140700.1	TraesCS1D01G122100.2	6.56025e-10	7.69127e-10	8.50182e-10	8.91567e-10	7.95537e-10	1.253e-09	7.85584e-10	9.29733e-10
TraesCS1A01G121400.1	TraesCS1B01G140800.1	TraesCS1D01G122200.1	0.304493	0.462149	1.75783	0.307104	6.31503e-10	0.352336	0.355464	0.8056
TraesCS1A01G121700.4	TraesCS1B01G140900.4	TraesCS1D01G122500.4	2.47779e-10	2.90497e-10	3.21111e-10	3.36742e-10	3.00472e-10	4.73256e-10	2.96713e-10	3.51158e-10
TraesCS1A01G121800.1	TraesCS1B01G141000.1	TraesCS1D01G122600.1	0.360236	22.6259	1.16666	2.93338e-09	28.5638	7.04327	5.16937	3.05896e-09
TraesCS1A01G121900.1	TraesCS1B01G141100.1	TraesCS1D01G122700.1	2.46934e-09	2.89506e-09	3.20016e-09	3.35594e-09	2.99447e-09	4.71642e-09	2.95701e-09	3.4996e-09
TraesCS1A01G122000.1	TraesCS1B01G141200.1	TraesCS1D01G122800.1	77.038	89.46	66.2197	60.5798	58.3749	41.5001	47.6264	51.1822
TraesCS1A01G122100.1	TraesCS1B01G141300.2	TraesCS1D01G123100.1	0.125218	0.117229	0.323094	0.198669	0.0246909	1.9098e-10	0.186741	0.154682
TraesCS1A01G122200.1	TraesCS1B01G141400.1	TraesCS1D01G123200.1	3.3757	6.61	4.98848	12.2136	9.38644	3.32966	3.67825	2.89797
TraesCS1A01G122300.1	TraesCS1B01G141500.1	TraesCS1D01G123300.1	1.8443e-09	2.16227e-09	2.39014e-09	2.50649e-09	2.23652e-09	3.52261e-09	2.20853e-09	2.61379e-09
TraesCS1A01G122500.1	TraesCS1B01G141700.1	TraesCS1D01G123400.2	0.383692	2.51171	0.621309	1.28815	1.95443	7.22654	1.7688	4.6775
TraesCS1A01G122700.1	TraesCS1B01G141900.1	TraesCS1D01G123600.1	42.0645	49.4959	61.3522	42.6299	50.4631	45.8585	71.9643	77.6677
TraesCS1A01G122800.1	TraesCS1B01G142000.1	TraesCS1D01G123700.1	2.885	1.45641	4.33646	2.00393	0.438774	0.601107	1.07499	0.50176
TraesCS1A01G122900.1	TraesCS1B01G142100.1	TraesCS1D01G123800.1	2.27028e-09	2.66168e-09	2.94219e-09	3.0854e-09	2.75308e-09	4.33621e-09	2.71863e-09	3.21748e-09
TraesCS1A01G123000.1	TraesCS1B01G142200.1	TraesCS1D01G123900.1	8.64761	8.96046	11.4112	13.9775	7.14643	6.6581	9.24541	15.1341
TraesCS1A01G123100.1	TraesCS1B01G143600.1	TraesCS1D01G124000.1	22.2202	22.5624	7.07052	7.46764	10.049	13.4821	5.68576	21.7408
TraesCS1A01G123200.1	TraesCS1B01G143500.1	TraesCS1D01G130900.1	2.70049e-09	3.16606e-09	3.49972e-09	3.67008e-09	3.27478e-09	5.15791e-09	3.23381e-09	3.82719e-09
TraesCS1A01G123600.1	TraesCS1B01G143400.1	TraesCS1D01G130800.1	0.4793	0.885218	1.32497	0.815502	0.695767	1.61124	1.05321	2.88179
TraesCS1A01G123700.1	TraesCS1B01G143300.1	TraesCS1D01G130700.1	1.20695e-08	1.41504e-08	1.56416e-08	1.6403e-08	1.46363e-08	2.30527e-08	1.44531e-08	1.71052e-08
TraesCS1A01G123900.2	TraesCS1B01G143100.4	TraesCS1D01G130400.2	3.77293e-10	4.4234e-10	4.88957e-10	5.12757e-10	4.57529e-10	7.20627e-10	4.51804e-10	5.34708e-10
TraesCS1A01G124100.1	TraesCS1B01G143000.1	TraesCS1D01G130300.1	13.4783	12.9314	30.4413	34.3633	17.1006	32.4537	11.9575	20.5575
TraesCS1A01G124200.1	TraesCS1B01G142800.1	TraesCS1D01G130200.1	3.0114	3.02561e-09	3.34446e-09	3.50726e-09	4.98448	4.92909e-09	1.08868	3.6574e-09
TraesCS1A01G124400.2	TraesCS1B01G142600.2	TraesCS1D01G129500.2	7.53385e-10	8.83271e-10	9.76356e-10	1.02388e-09	9.13601e-10	1.43896e-09	9.0217e-10	1.06771e-09
TraesCS1A01G124500.1	TraesCS1B01G142500.1	TraesCS1D01G129400.1	2.49886	5.85121e-09	6.46784e-09	6.78268e-09	6.05212e-09	9.53234e-09	5.9764e-09	2.81861
TraesCS1A01G124600.1	TraesCS1B01G142400.1	TraesCS1D01G129200.2	20.5343	19.8931	12.6537	18.519	19.4061	13.2469	7.84009	12.5688
TraesCS1A01G124700.1	TraesCS1B01G143700.1	TraesCS1D01G129100.1	4.64152e-10	5.44174e-10	6.01522e-10	6.30802e-10	5.62859e-10	8.86526e-10	5.55817e-10	6.57806e-10
TraesCS1A01G125000.1	TraesCS1B01G142300.1	TraesCS1D01G129000.2	0.414522	1.17024e-09	1.29357e-09	1.35654e-09	1.21042e-09	1.90647e-09	1.19528e-09	1.41461e-09
TraesCS1A01G125200.1	TraesCS1B01G144200.1	TraesCS1D01G128700.1	3.32562e-09	3.89898e-09	4.30987e-09	4.51967e-09	4.03286e-09	6.35192e-09	3.9824e-09	4.71315e-09
TraesCS1A01G125300.1	TraesCS1B01G144000.1	TraesCS1D01G128500.1	4.13084	4.71989	2.59598	4.0121	5.1601	5.86395	2.95327	4.62048
TraesCS1A01G125400.1	TraesCS1B01G143800.1	TraesCS1D01G128400.2	0.75839	0.608188	1.25698	1.93606	1.57968e-09	2.48807e-09	0.549537	1.27949
TraesCS1A01G125500.1	TraesCS1B01G144500.1	TraesCS1D01G128000.1	12.5255	16.7787	10.6712	7.39945	1.69368	3.46365	5.3018	10.8877
TraesCS1A01G125600.1	TraesCS1B01G144600.1	TraesCS1D01G127900.1	3.85952e-10	4.52492e-10	5.00178e-10	5.24525e-10	4.68029e-10	7.37165e-10	4.62173e-10	5.46979e-10
TraesCS1A01G125700.1	TraesCS1B01G144700.1	TraesCS1D01G127800.1	4.17955e-09	3.47216	5.41653e-09	2.27865	11.6258	3.54529	1.76318	16.0253
TraesCS1A01G125800.1	TraesCS1B01G144800.1	TraesCS1D01G127700.1	5.15312e-10	6.04155e-10	6.67824e-10	7.00332e-10	6.249e-10	9.84243e-10	6.17081e-10	7.30312e-10
TraesCS1A01G125900.1	TraesCS1B01G145000.1	TraesCS1D01G127600.1	1.11531	9.05045	33.2778	36.8799	4.03095	9.04264	10.9048	41.6104
TraesCS1A01G126000.1	TraesCS1B01G145200.1	TraesCS1D01G127500.1	0.586801	1.49074	0.766068	0.873219	0.964305	1.67884e-09	1.05257e-09	1.24571e-09
TraesCS1A01G126200.1	TraesCS1B01G145400.1	TraesCS1D01G127300.1	3.37625e-09	3.95833e-09	4.37549e-09	4.58847e-09	4.09425e-09	6.44861e-09	4.04303e-09	4.7849e-09
TraesCS1A01G126300.2	TraesCS1B01G145500.1	TraesCS1D01G127200.2	6.52047e-10	7.64463e-10	8.45027e-10	8.8616e-10	7.90713e-10	1.24541e-09	7.8082e-10	9.24095e-10
TraesCS1A01G126400.1	TraesCS1B01G145600.1	TraesCS1D01G127000.1	8.28301e-10	9.71104e-10	1.07344e-09	1.1257e-09	1.00445e-09	0.560416	9.91882e-10	1.17389e-09
TraesCS1A01G126800.1	TraesCS1B01G145800.1	TraesCS1D01G126900.1	2.05946e-09	2.41451e-09	1.11316	1.21451	2.49742e-09	3.93354e-09	2.46618e-09	2.9187e-09
TraesCS1A01G126900.1	TraesCS1B01G147700.1	TraesCS1D01G126600.1	0.502931	0.121738	0.727001	0.994497	8.11439e-10	0.736526	8.01286e-10	0.279332
TraesCS1A01G127000.1	TraesCS1B01G147600.1	TraesCS1D01G126700.1	24.1143	24.8676	31.2239	29.8631	26.9056	27.1134	22.9078	29.6454
TraesCS1A01G127400.1	TraesCS1B01G147500.2	TraesCS1D01G126800.1	3.35967	2.4689	3.60536	2.64879	2.54327	3.30095	0.586804	2.57645
TraesCS1A01G127500.1	TraesCS1B01G147400.1	TraesCS1D01G126500.1	1.22155	1.05803	2.11334e-09	0.961675	0.40268	2.20664	2.37795	0.920969
TraesCS1A01G127900.1	TraesCS1B01G147000.2	TraesCS1D01G126300.1	8.12372e-10	0.379282	1.0528e-09	1.10405e-09	0.490026	0.65744	0.342706	1.15131e-09
TraesCS1A01G128300.1	TraesCS1B01G146700.2	TraesCS1D01G124900.2	0.883788	0.552367	1.32718	3.87166	1.56572	1.55045	0.847775	1.17419
TraesCS1A01G128600.1	TraesCS1B01G146600.1	TraesCS1D01G124800.1	3.89473	6.39024	14.0634	15.3519	11.573	8.31373	6.91278	18.437
TraesCS1A01G128800.1	TraesCS1B01G146800.1	TraesCS1D01G125000.1	3.54844e-09	4.16021e-09	4.59864e-09	4.82248e-09	4.30306e-09	6.77749e-09	4.24922e-09	5.02893e-09
TraesCS1A01G128900.2	TraesCS1B01G146500.1	TraesCS1D01G125100.1	3.24295e-10	3.80205e-10	4.20274e-10	4.40731e-10	3.93261e-10	6.19402e-10	3.8834e-10	4.59599e-10
TraesCS1A01G129000.1	TraesCS1B01G147900.1	TraesCS1D01G125700.1	6.49898e-09	7.61943e-09	8.42241e-09	8.83239e-09	7.88106e-09	1.2413e-08	7.78246e-09	9.21049e-09
TraesCS1A01G129100.1	TraesCS1B01G146100.1	TraesCS1D01G125600.1	17.4993	31.9754	29.7817	29.439	27.4155	32.827	26.2631	80.1261
TraesCS1A01G129200.1	TraesCS1B01G146000.1	TraesCS1D01G125500.1	3.37843	3.46346	6.42566	5.11982	8.2422	6.76763	3.40691	10.371
TraesCS1A01G129400.1	TraesCS1B01G146200.1	TraesCS1D01G125300.1	5.05332e-10	5.92453e-10	0.273139	6.86768e-10	6.12797e-10	9.6518e-10	6.0513e-10	7.16167e-10
TraesCS1A01G129500.2	TraesCS1B01G146400.2	TraesCS1D01G125200.2	5.6093e-10	6.57636e-10	7.26942e-10	7.62327e-10	6.80218e-10	1.07137e-09	6.71707e-10	7.94962e-10
TraesCS1A01G129600.1	TraesCS1B01G147200.1	TraesCS1D01G125900.2	15.2038	10.7131	7.61909	23.9846	9.04215	6.75421	12.8129	2.57021
TraesCS1A01G129700.1	TraesCS1B01G156100.1	TraesCS1D01G138500.1	2.05588e-09	2.41032e-09	0.680552	3.80714	2.49308e-09	3.92671e-09	2.46189e-09	0.894322
TraesCS1A01G129800.1	TraesCS1B01G156000.1	TraesCS1D01G138400.1	2.19854e-09	1.82643	2.84922e-09	1.69138	0.797022	0.932451	0.954905	3.11582e-09
TraesCS1A01G130700.1	TraesCS1B01G156600.1	TraesCS1D01G139000.1	0.561445	0.681481	0.969237	1.05431	1.09825	1.2169	0.591031	0.86571
TraesCS1A01G130800.1	TraesCS1B01G156800.2	TraesCS1D01G139100.1	1.40282	0.578404	2.01841	0.516277	0.967064	1.21607	1.50206	1.27382
TraesCS1A01G130900.1	TraesCS1B01G153800.1	TraesCS1D01G136500.1	0.455884	0.37945	0.141442	0.353853	0.283593	0.298794	0.155895	0.331547
TraesCS1A01G131000.4	TraesCS1B01G153400.1	TraesCS1D01G132200.4	2.23651e-10	2.62209e-10	2.89842e-10	3.03951e-10	2.71213e-10	4.27171e-10	2.67819e-10	3.16963e-10
TraesCS1A01G131200.1	TraesCS1B01G154800.1	TraesCS1D01G137000.1	7.40794	7.97966	10.3073	11.1008	12.7175	11.4074	12.327	16.604
TraesCS1A01G131500.2	TraesCS1B01G152100.1	TraesCS1D01G136900.1	6.80299e-10	7.97586e-10	8.8164e-10	9.24556e-10	8.24973e-10	1.29937e-09	8.14651e-10	9.64135e-10
TraesCS1A01G131600.1	TraesCS1B01G154400.1	TraesCS1D01G136400.2	0.382302	0.202222	0.716146	0.879774	0.174687	0.619817	0.346809	0.401181
TraesCS1A01G132600.3	TraesCS1B01G154200.5	TraesCS1D01G135500.2	1.46721e-10	1.72016e-10	1.90144e-10	1.994e-10	1.77923e-10	2.80235e-10	1.75697e-10	2.07936e-10
TraesCS1A01G133000.1	TraesCS1B01G151200.1	TraesCS1D01G131900.1	1.79358	5.0961	3.10299e-09	3.25404e-09	2.32727	7.2087	1.03996	3.39334e-09
TraesCS1A01G133100.2	TraesCS1B01G151300.1	TraesCS1D01G131800.1	7.78679e-10	9.12927e-10	1.00914e-09	1.05826e-09	9.44275e-10	1.48727e-09	0.26576	1.10356e-09
TraesCS1A01G133200.1	TraesCS1B01G152700.1	TraesCS1D01G124200.2	2.03e-09	2.37998e-09	2.6308e-09	2.75886e-09	2.4617e-09	3.87729e-09	2.4309e-09	2.87696e-09
TraesCS1A01G133400.2	TraesCS1B01G150000.2	TraesCS1D01G124300.1	5.12558e-10	0.26837	0.169671	6.96589e-10	0.126568	9.78982e-10	0.216227	7.26409e-10
TraesCS1A01G133500.3	TraesCS1B01G150100.1	TraesCS1D01G124400.1	1.86711e-10	2.18901e-10	2.4197e-10	2.53748e-10	2.26417e-10	3.56616e-10	2.23584e-10	2.64611e-10
TraesCS1A01G133700.4	TraesCS1B01G148400.1	TraesCS1D01G124600.2	12.5208	14.3049	13.6987	16.085	15.6844	19.4534	13.9688	23.2605
TraesCS1A01G133800.3	TraesCS1B01G146900.2	TraesCS1D01G124700.1	5.56182e-10	6.5207e-10	7.20789e-10	7.55875e-10	6.74461e-10	1.0623e-09	6.66022e-10	7.88233e-10
TraesCS1A01G133900.1	TraesCS1B01G147300.1	TraesCS1D01G126000.1	0.23065	0.872402	0.183852	0.904025	0.673511	0.471115	0.189555	0.555271
TraesCS1A01G134000.1	TraesCS1B01G148000.1	TraesCS1D01G125800.1	25.625	80.9303	26.8114	28.4408	219.78	217.531	149.536	195.018
TraesCS1A01G134500.3	TraesCS1B01G152500.2	TraesCS1D01G124100.2	3.07651e-10	0.143636	3.98703e-10	0.349157	3.73076e-10	5.8761e-10	3.68408e-10	0.347499
TraesCS1A01G134600.2	TraesCS1B01G148200.1	TraesCS1D01G131100.1	1.22949e-10	1.44146e-10	1.59337e-10	1.67093e-10	1.49096e-10	2.34832e-10	1.47231e-10	1.74246e-10
TraesCS1A01G134800.1	TraesCS1B01G149000.1	TraesCS1D01G131700.1	1.71921e-09	3.40565	3.72638	6.6241	2.28354	3.28367	2.80544	0.747868
TraesCS1A01G135100.1	TraesCS1B01G149700.3	TraesCS1D01G131600.3	0.11894	0.0517914	3.68924e-10	3.86882e-10	3.45211e-10	0.120736	3.40892e-10	4.03444e-10
TraesCS1A01G135300.3	TraesCS1B01G150500.3	TraesCS1D01G131500.2	6.15835e-10	7.22008e-10	7.98097e-10	8.36946e-10	7.468e-10	1.17624e-09	7.37456e-10	8.72775e-10
TraesCS1A01G135600.1	TraesCS1B01G150800.1	TraesCS1D01G131300.2	0.582619	1.3208	0.30077	0.711972	1.18587	0.840771	0.663671	1.00709
TraesCS1A01G135700.1	TraesCS1B01G150400.3	TraesCS1D01G131200.2	4.05675e-10	4.75615e-10	5.25739e-10	5.5133e-10	4.91947e-10	7.74836e-10	4.85792e-10	5.74932e-10
TraesCS1A01G135800.1	TraesCS1B01G156400.1	TraesCS1D01G138800.2	3.96616	3.44199	5.13535	10.4593	12.3651	2.75067	2.63629	1.41887
TraesCS1A01G135900.1	TraesCS1B01G156300.1	TraesCS1D01G138700.1	1.57699	1.26466	2.61374	0.607102	0.668879	1.83269	3.24368e-09	3.83888e-09
TraesCS1A01G136000.2	TraesCS1B01G156200.2	TraesCS1D01G138600.2	2.58444e-09	3.03001e-09	3.34933e-09	3.51237e-09	3.13406e-09	4.93627e-09	3.09484e-09	3.66273e-09
TraesCS1A01G136100.1	TraesCS1B01G155100.1	TraesCS1D01G134600.1	1.59696e-09	1.32667	2.06959e-09	1.22857	1.93657e-09	3.05018e-09	1.91234e-09	2.26324e-09
TraesCS1A01G136600.1	TraesCS1B01G155000.1	TraesCS1D01G134700.1	7.10683e-10	8.33208e-10	9.21017e-10	9.65849e-10	0.428687	1.3574e-09	8.51036e-10	1.0072e-09
TraesCS1A01G136800.2	TraesCS1B01G153700.2	TraesCS1D01G134800.1	5.76701e-10	6.76127e-10	7.47381e-10	7.83761e-10	6.99343e-10	1.10149e-09	6.90593e-10	8.17313e-10
TraesCS1A01G136900.1	TraesCS1B01G155300.1	TraesCS1D01G137800.1	1.40315	2.54632	2.62964	4.53861	1.74546	3.0167	0.270721	0.964229
TraesCS1A01G137000.1	TraesCS1B01G155600.1	TraesCS1D01G138000.1	6.07402e-10	7.12121e-10	7.87168e-10	8.25485e-10	7.36573e-10	1.16013e-09	7.27357e-10	8.60823e-10
TraesCS1A01G137200.1	TraesCS1B01G155700.3	TraesCS1D01G138100.2	2.9864e-10	3.50127e-10	3.87025e-10	4.05865e-10	3.62149e-10	5.704e-10	3.57618e-10	4.23239e-10
TraesCS1A01G137300.1	TraesCS1B01G155800.1	TraesCS1D01G138200.1	2.37843	3.08204	4.14005	8.37358	2.86537	9.07295e-09	5.74766	6.73217e-09
TraesCS1A01G137400.1	TraesCS1B01G152000.1	TraesCS1D01G133300.1	0.228151	0.198139	0.311981	0.825848	0.3139	0.286508	0.275092	0.386801
TraesCS1A01G137700.2	TraesCS1B01G148900.1	TraesCS1D01G133700.1	3.34191e-10	3.91807e-10	4.33098e-10	4.5418e-10	4.05261e-10	6.38302e-10	4.0019e-10	0.188739
TraesCS1A01G137800.3	TraesCS1B01G149400.2	TraesCS1D01G132600.2	1.44645e-10	1.69583e-10	1.87455e-10	1.96579e-10	1.75406e-10	2.76272e-10	1.73211e-10	2.04995e-10
TraesCS1A01G137900.1	TraesCS1B01G153300.2	TraesCS1D01G134400.1	0.343743	0.075295	5.36347e-10	0.185515	0.300068	7.90471e-10	4.95594e-10	0.233733
TraesCS1A01G138300.1	TraesCS1B01G151800.3	TraesCS1D01G134100.2	1.07724e-09	1.26297e-09	1.39606e-09	1.46402e-09	1.30633e-09	2.05753e-09	1.28999e-09	1.52669e-09
TraesCS1A01G138400.1	TraesCS1B01G152200.2	TraesCS1D01G135200.2	3.31549	2.48895	4.0254	5.39178	4.77166	2.9456	1.82435	2.66858
TraesCS1A01G138500.3	TraesCS1B01G152300.1	TraesCS1D01G135300.2	1.94307e-10	2.27807e-10	2.51814e-10	2.64072e-10	2.35629e-10	3.71126e-10	2.32681e-10	2.75377e-10
TraesCS1A01G138600.1	TraesCS1B01G153600.2	TraesCS1D01G135400.3	6.58718	7.60988	14.424	12.63	8.52802	6.70208	8.28081	9.83235
TraesCS1A01G138700.1	TraesCS1B01G152400.1	TraesCS1D01G133500.1	2.93988e-10	3.44673e-10	3.80997e-10	3.99543e-10	3.56509e-10	5.61516e-10	3.52048e-10	4.16647e-10
TraesCS1A01G138800.1	TraesCS1B01G148500.1	TraesCS1D01G132700.1	8.73355e-10	1.02393e-09	1.13183e-09	1.18693e-09	1.05908e-09	1.6681e-09	1.04583e-09	1.23774e-09
TraesCS1A01G139200.1	TraesCS1B01G149600.1	TraesCS1D01G132800.1	1.18281e-09	1.38674e-09	0.502007	1.60749e-09	1.43435e-09	2.25916e-09	1.41641e-09	1.67631e-09
TraesCS1A01G139300.1	TraesCS1B01G149500.1	TraesCS1D01G132900.1	2.98269	3.14667	3.44482	3.1806	3.44899	1.61376	2.00397	2.50015
TraesCS1A01G139400.1	TraesCS1B01G149800.1	TraesCS1D01G133800.1	0.162546	0.1142	0.135332	1.3238e-10	0.0481062	0.0413126	0.0423074	0.0830354
TraesCS1A01G139700.1	TraesCS1B01G156900.1	TraesCS1D01G139300.1	0.29177	0.0637169	0.602513	0.55446	0.211255	6.6892e-10	0.419386	4.96341e-10
TraesCS1A01G139900.2	TraesCS1B01G157000.1	TraesCS1D01G139400.1	2.56576e-09	3.0081e-09	3.32512e-09	3.48697e-09	3.1114e-09	4.90057e-09	3.07247e-09	3.63625e-09
TraesCS1A01G140700.1	TraesCS1B01G157100.1	TraesCS1D01G139500.1	2.64024	7.57211	3.90203	9.13868	0.712544	0.999435	0.948692	1.80873
TraesCS1A01G140900.1	TraesCS1B01G157400.1	TraesCS1D01G139800.1	3.53536e-10	0.607447	0.64926	1.11942	0.300555	0.436054	0.274214	0.347248
TraesCS1A01G141100.1	TraesCS1B01G157500.1	TraesCS1D01G140100.1	0.650257	0.283149	2.01695e-09	0.348817	1.88731e-09	2.97259e-09	1.86369e-09	2.20567e-09
TraesCS1A01G141200.1	TraesCS1B01G157600.1	TraesCS1D01G140200.1	2.38952e-09	2.80149e-09	3.09672e-09	3.24746e-09	2.89768e-09	4.56397e-09	2.86143e-09	3.38648e-09
TraesCS1A01G141300.1	TraesCS1B01G157700.1	TraesCS1D01G140300.1	1.55975e-09	0.728221	2.02138e-09	2.11977e-09	1.89145e-09	2.97912e-09	1.86779e-09	2.21052e-09
TraesCS1A01G141400.1	TraesCS1B01G157900.1	TraesCS1D01G140400.1	2.76315e-10	3.23953e-10	3.58093e-10	3.75524e-10	3.35077e-10	5.2776e-10	3.30885e-10	3.916e-10
TraesCS1A01G141500.1	TraesCS1B01G158000.1	TraesCS1D01G140500.1	3.75496e-09	3.50625	4.86628e-09	0.841591	4.5535e-09	1.59257	4.49653e-09	5.32162e-09
TraesCS1A01G141600.3	TraesCS1B01G158200.1	TraesCS1D01G140700.1	1.51902e-09	1.78091e-09	1.96859e-09	2.06442e-09	1.84206e-09	2.90132e-09	1.81902e-09	2.15279e-09
TraesCS1A01G141700.1	TraesCS1B01G158300.2	TraesCS1D01G140800.3	3.54163	2.02513	2.60683	1.57964	3.27662	3.94536	1.93687	5.4991
TraesCS1A01G141900.1	TraesCS1B01G159800.2	TraesCS1D01G141000.1	11.57	12.178	42.4113	57.4335	2.51054e-09	3.15681	42.403	13.4426
TraesCS1A01G142000.1	TraesCS1B01G159700.1	TraesCS1D01G141100.1	52.2193	81.1068	76.9988	139.898	47.0528	40.2461	65.7093	105.571
TraesCS1A01G142200.2	TraesCS1B01G159600.3	TraesCS1D01G141200.1	1.85027e-10	2.16926e-10	2.39787e-10	2.51459e-10	2.24375e-10	3.53399e-10	2.21567e-10	2.62224e-10
TraesCS1A01G142300.1	TraesCS1B01G159500.1	TraesCS1D01G141300.1	0.0238034	0.219106	0.0605314	0.116073	1.72953e-10	2.72407e-10	0.0486763	2.02127e-10
TraesCS1A01G142400.1	TraesCS1B01G159400.1	TraesCS1D01G141400.1	73.9658	68.2255	83.5307	127.427	61.1591	89.7701	27.8425	92.5959
TraesCS1A01G142500.1	TraesCS1B01G159200.1	TraesCS1D01G141500.1	4.65154	6.92668	4.75538	5.77982	10.3379	8.57305	5.89588	10.3131
TraesCS1A01G142600.1	TraesCS1B01G159100.1	TraesCS1D01G141600.1	5.15143	4.67265	8.70439	3.84065	5.82978	4.80467	5.58221	6.66475
TraesCS1A01G142900.1	TraesCS1B01G158900.1	TraesCS1D01G141700.1	3.47178	1.57219	1.42968	3.92876	1.82764	2.40796	1.2918	1.64651
TraesCS1A01G143000.1	TraesCS1B01G158600.1	TraesCS1D01G141800.1	1.11093	0.242092	1.20357	0.881296	0.815199	2.49998	0.71827	1.07986
TraesCS1A01G143100.1	TraesCS1B01G158500.1	TraesCS1D01G142000.1	0.303469	0.410257	0.649925	0.402464	0.344408	0.327857	4.85126e-10	0.228797
TraesCS1A01G143300.2	TraesCS1B01G159900.1	TraesCS1D01G142100.1	1.43662e-09	1.68429e-09	1.8618e-09	1.95242e-09	1.74213e-09	2.74392e-09	1.72033e-09	2.036e-09
TraesCS1A01G143400.1	TraesCS1B01G160800.1	TraesCS1D01G142200.1	1.01602e-10	0.143365	0.155816	0.519053	0.136553	0.233192	0.129852	0.158959
TraesCS1A01G143500.1	TraesCS1B01G160900.1	TraesCS1D01G142300.1	1.67656	2.10949	2.51265	4.16961	0.637478	2.5568	1.15472	2.42063
TraesCS1A01G143600.1	TraesCS1B01G161000.1	TraesCS1D01G142400.1	5.79337e-10	0.303335	7.50798e-10	0.129846	7.0254e-10	1.10653e-09	6.9375e-10	0.654377
TraesCS1A01G143700.1	TraesCS1B01G161100.1	TraesCS1D01G142500.1	2.13376e-09	2.50163e-09	2.76527e-09	2.89987e-09	2.58753e-09	4.07546e-09	2.55515e-09	3.02401e-09
TraesCS1A01G143800.1	TraesCS1B01G161200.1	TraesCS1D01G142600.1	26.3768	16.6871	27.7767	18.3069	19.6925	13.2019	10.1887	14.9218
TraesCS1A01G143900.2	TraesCS1B01G161300.1	TraesCS1D01G142700.1	1.01182e-09	1.18626e-09	1.31127e-09	1.3751e-09	1.22699e-09	1.93256e-09	1.21164e-09	1.43397e-09
TraesCS1A01G144000.3	TraesCS1B01G161400.5	TraesCS1D01G143000.1	2.70131e-10	3.16703e-10	3.50079e-10	3.6712e-10	3.27578e-10	5.15948e-10	3.23479e-10	3.82836e-10
TraesCS1A01G144100.1	TraesCS1B01G161500.1	TraesCS1D01G143200.1	2.39436e-09	2.80716e-09	3.10299e-09	3.25404e-09	2.90355e-09	4.57321e-09	2.86722e-09	3.39334e-09
TraesCS1A01G144400.1	TraesCS1B01G161800.1	TraesCS1D01G143500.1	3.71954e-09	4.36081e-09	4.82037e-09	5.05501e-09	4.51054e-09	7.10429e-09	4.45411e-09	5.27141e-09
TraesCS1A01G144600.1	TraesCS1B01G161900.1	TraesCS1D01G143700.1	2.13504e-09	2.50313e-09	2.76693e-09	2.90161e-09	2.58909e-09	4.07791e-09	2.55669e-09	3.02583e-09
TraesCS1A01G144700.2	TraesCS1B01G162000.1	TraesCS1D01G143800.1	1.1247e-09	0.729725	0.607918	0.252077	0.678426	2.14818e-09	0.383856	1.59395e-09
TraesCS1A01G144800.1	TraesCS1B01G162100.2	TraesCS1D01G143900.1	0.159008	0.623864	0.251959	0.224432	0.417514	7.26887e-10	0.160547	1.07202
TraesCS1A01G145000.1	TraesCS1B01G162300.1	TraesCS1D01G144000.1	0.0886172	1.28691	0.851817	0.59502	0.771675	1.37338	2.54993	4.30264
TraesCS1A01G145100.1	TraesCS1B01G162400.1	TraesCS1D01G144100.1	6.97003e-10	0.325418	9.03287e-10	9.47257e-10	8.45229e-10	1.33127e-09	8.34654e-10	0.303202
TraesCS1A01G145300.2	TraesCS1B01G162500.1	TraesCS1D01G144200.1	2.56576e-09	3.0081e-09	3.32512e-09	3.48697e-09	3.1114e-09	4.90057e-09	3.07247e-09	3.63625e-09
TraesCS1A01G145700.1	TraesCS1B01G162600.1	TraesCS1D01G144300.1	4.64456e-09	5.4453e-09	6.01916e-09	6.31215e-09	5.63228e-09	8.87107e-09	5.56181e-09	6.58237e-09
TraesCS1A01G145800.1	TraesCS1B01G164000.2	TraesCS1D01G144400.1	3.18364	5.57476	5.75136	3.8377	11.7626	4.41917	6.59168	6.20277
TraesCS1A01G145900.1	TraesCS1B01G164100.1	TraesCS1D01G144500.1	9.46251e-09	1.10939e-08	1.2263e-08	1.286e-08	1.14748e-08	6.40219	1.13313e-08	1.34105e-08
TraesCS1A01G146000.1	TraesCS1B01G164200.1	TraesCS1D01G144600.2	2.65205e-09	3.10927e-09	3.43695e-09	3.60425e-09	3.21604e-09	5.06539e-09	3.1758e-09	3.75854e-09
TraesCS1A01G146200.1	TraesCS1B01G164300.1	TraesCS1D01G144700.1	4.4665	4.28203	4.95507	5.16343	5.89087	6.68196	5.86136	5.25154
TraesCS1A01G146600.1	TraesCS1B01G164900.1	TraesCS1D01G144800.1	5.15689	6.46165	4.31342	9.87609	3.04473	6.03804	4.38299	5.18574
TraesCS1A01G146900.1	TraesCS1B01G164700.1	TraesCS1D01G145000.1	1.29202	7.88516e-10	1.9848	0.7537	0.571771	0.28525	1.04332	0.95317
TraesCS1A01G147000.1	TraesCS1B01G164500.1	TraesCS1D01G145100.1	20.883	35.4043	30.3956	55.9037	37.9058	35.6705	65.3533	84.3017
TraesCS1A01G147200.1	TraesCS1B01G165300.1	TraesCS1D01G145300.1	6.65999e-10	7.8082e-10	8.63107e-10	9.05121e-10	8.07631e-10	1.27205e-09	7.97527e-10	9.43868e-10
TraesCS1A01G147400.1	TraesCS1B01G165500.1	TraesCS1D01G145400.2	0.0802913	5.6402e-10	6.23459e-10	0.215646	0.118795	0.204037	0.202947	0.209273
TraesCS1A01G147500.3	TraesCS1B01G165600.3	TraesCS1D01G145500.1	1.63598e-09	1.91803e-09	2.12016e-09	2.22337e-09	1.98389e-09	3.12471e-09	1.95907e-09	2.31855e-09
TraesCS1A01G147600.1	TraesCS1B01G165700.2	TraesCS1D01G145600.2	1.68173e-09	1.97166e-09	2.17945e-09	2.28554e-09	2.03936e-09	3.21208e-09	2.01385e-09	2.38338e-09
TraesCS1A01G147700.1	TraesCS1B01G165800.1	TraesCS1D01G145700.1	7.63106e-09	8.94668e-09	2.52609	7.92089	9.25389e-09	1.45753e-08	9.13811e-09	1.08149e-08
TraesCS1A01G148000.1	TraesCS1B01G165900.2	TraesCS1D01G145900.2	4.08383e-10	4.7879e-10	5.29248e-10	5.5501e-10	4.95231e-10	7.80009e-10	4.89035e-10	5.78769e-10
TraesCS1A01G148300.1	TraesCS1B01G166000.3	TraesCS1D01G146000.1	1.60418e-09	1.88075e-09	2.07895e-09	0.946024	0.977678	3.06397e-09	1.92099e-09	2.27348e-09
TraesCS1A01G149100.1	TraesCS1B01G167000.1	TraesCS1D01G146400.1	0.658085	0.263303	0.239355	0.741331	6.83894e-10	0.934782	0.244949	0.55393
TraesCS1A01G149200.1	TraesCS1B01G167100.1	TraesCS1D01G146500.1	1.13008e-09	1.32491e-09	1.46453e-09	1.53582e-09	1.3704e-09	2.15844e-09	1.35326e-09	1.60157e-09
TraesCS1A01G149300.1	TraesCS1B01G167200.1	TraesCS1D01G146600.1	0.378018	4.03644	0.683492	3.06754	1.10282	6.59906	2.47565	5.91609
TraesCS1A01G149400.1	TraesCS1B01G167400.1	TraesCS1D01G146700.1	4.01362e-10	4.70559e-10	5.20149e-10	5.45468e-10	4.86716e-10	7.66598e-10	4.80627e-10	5.68819e-10
TraesCS1A01G149500.1	TraesCS1B01G167500.1	TraesCS1D01G146800.1	1.03999e-09	0.189208	1.34778e-09	0.23309	1.26115e-09	1.98637e-09	1.24538e-09	1.47389e-09
TraesCS1A01G149700.1	TraesCS1B01G167700.1	TraesCS1D01G146900.1	8.74e-10	1.02468e-09	1.13267e-09	1.1878e-09	1.05987e-09	1.66933e-09	1.04661e-09	0.987207
TraesCS1A01G149800.1	TraesCS1B01G167800.1	TraesCS1D01G147000.1	5.50573e-10	6.88579	0.764938	6.34482	6.67659e-10	38.8215	6.59305e-10	22.5026
TraesCS1A01G150200.1	TraesCS1B01G168000.1	TraesCS1D01G147200.1	0.160003	6.64723	4.99309e-10	6.44507	4.67216e-10	12.58	0.294029	2.68692
TraesCS1A01G150400.1	TraesCS1B01G168100.1	TraesCS1D01G147400.1	35.0183	32.5424	67.2516	79.5244	29.3473	47.447	11.5717	39.0237
TraesCS1A01G150600.1	TraesCS1B01G168200.1	TraesCS1D01G147600.1	29.9477	33.663	70.3029	31.3623	50.0644	51.6876	105.694	92.96
TraesCS1A01G150700.1	TraesCS1B01G168300.2	TraesCS1D01G147700.1	1.05797e-09	1.24037e-09	1.37109e-09	1.43783e-09	1.28296e-09	2.02072e-09	1.26691e-09	1.49938e-09
TraesCS1A01G150800.1	TraesCS1B01G168400.1	TraesCS1D01G147800.1	7.21668e-10	0.262591	9.35252e-10	9.80778e-10	8.75139e-10	1.37838e-09	8.6419e-10	0.313931
TraesCS1A01G150900.1	TraesCS1B01G168500.1	TraesCS1D01G147900.2	0.770508	2.64554	1.27498	4.45511	1.03541	1.93138	0.296987	1.21851
TraesCS1A01G151000.2	TraesCS1B01G168600.1	TraesCS1D01G148000.1	2.03582e-09	2.38681e-09	2.63835e-09	2.76677e-09	2.46877e-09	3.88841e-09	2.43788e-09	2.88521e-09
TraesCS1A01G151100.1	TraesCS1B01G168700.3	TraesCS1D01G148100.2	2.63609e-10	3.09056e-10	3.41627e-10	3.58256e-10	0.15901	5.03491e-10	3.15669e-10	3.73592e-10
TraesCS1A01G151200.1	TraesCS1B01G168800.1	TraesCS1D01G148200.1	8.81162e-10	1.03308e-09	0.476281	0.197493	1.06855e-09	1.68301e-09	1.05518e-09	1.2488e-09
TraesCS1A01G151400.1	TraesCS1B01G168900.1	TraesCS1D01G148400.2	1.21149e-09	1.42035e-09	1.57004e-09	1.64646e-09	1.46912e-09	2.31393e-09	1.45074e-09	1.71694e-09
TraesCS1A01G151500.1	TraesCS1B01G169100.1	TraesCS1D01G148500.1	5.96272	12.3044	4.51456	7.19789	5.60644	5.68769	7.09589	6.23614
TraesCS1A01G151600.1	TraesCS1B01G169200.1	TraesCS1D01G148600.1	1.31955	3.71701	12.4578	3.85837	0.601807	1.50298	0.945152	2.23565
TraesCS1A01G151700.1	TraesCS1B01G169300.1	TraesCS1D01G148700.1	34.3737	31.1261	48.6457	63.337	20.4638	31.384	8.91035	28.2661
TraesCS1A01G152000.5	TraesCS1B01G169400.5	TraesCS1D01G148800.4	4.01337	3.59489	2.90406	6.9492	6.00827	5.09067	3.50703	4.59795
TraesCS1A01G152100.1	TraesCS1B01G169500.1	TraesCS1D01G148900.1	0.545182	0.238838	1.3037	0.58846	1.59196e-09	2.5074e-09	1.57204e-09	1.8605e-09
TraesCS1A01G152200.2	TraesCS1B01G169600.1	TraesCS1D01G149100.2	3.89382e-10	4.56514e-10	5.04624e-10	5.29187e-10	4.72189e-10	7.43717e-10	4.66281e-10	5.51841e-10
TraesCS1A01G152300.1	TraesCS1B01G169700.1	TraesCS1D01G149200.1	2.42167	5.18949	6.17902	6.21861	5.48777	4.16908	2.34748	5.88087
TraesCS1A01G152400.1	TraesCS1B01G170000.1	TraesCS1D01G149500.1	3.80326e-09	4.45896e-09	1.61417	5.16879e-09	4.61207e-09	7.2642e-09	4.55436e-09	5.39006e-09
TraesCS1A01G152500.1	TraesCS1B01G169900.1	TraesCS1D01G149400.1	4.57622	5.71397	6.63534	7.44749	9.39125	10.3347	8.02879	13.3793
TraesCS1A01G152600.1	TraesCS1B01G170100.1	TraesCS1D01G149700.1	17.964	9.87569	55.5112	60.7378	4.98661	14.544	5.55312	7.83389
TraesCS1A01G152800.1	TraesCS1B01G170200.1	TraesCS1D01G149800.1	17.4032	2.79039	101.389	9.98946	5.89837	1.16394	7.45842	5.84353
TraesCS1A01G152900.1	TraesCS1B01G170300.1	TraesCS1D01G149900.1	1.08596	0.427109	1.05716e-09	0.182828	9.89209e-10	0.551913	9.76832e-10	1.15608e-09
TraesCS1A01G153100.3	TraesCS1B01G171800.2	TraesCS1D01G151500.1	7.7224e-10	9.05377e-10	1.00079e-09	1.04951e-09	9.36466e-10	1.47497e-09	9.24749e-10	1.09443e-09
TraesCS1A01G153300.1	TraesCS1B01G171600.1	TraesCS1D01G151800.1	14.4361	14.5954	12.7593	17.6956	14.503	19.6685	13.3957	18.7685
TraesCS1A01G153400.1	TraesCS1B01G171500.1	TraesCS1D01G151900.1	0.134674	0.073403	0.351633	5.48321e-10	4.89262e-10	0.272976	4.83141e-10	5.71794e-10
TraesCS1A01G153600.1	TraesCS1B01G171400.1	TraesCS1D01G152000.1	1.7179	3.02855	0.378304	2.78292	3.586	2.33442	0.390038	1.43121
TraesCS1A01G153800.1	TraesCS1B01G171300.1	TraesCS1D01G152200.1	1.82533e-09	1.80794	2.36555e-09	2.4807e-09	2.21351e-09	1.23499	2.18581e-09	2.5869e-09
TraesCS1A01G153900.1	TraesCS1B01G171200.1	TraesCS1D01G152300.1	4.48715e-10	0.209497	0.242537	6.09823e-10	5.4414e-10	8.57043e-10	0.153144	0.187316
TraesCS1A01G154300.4	TraesCS1B01G170900.1	TraesCS1D01G153100.1	2.45007e-10	2.87248e-10	3.1752e-10	3.32975e-10	2.97111e-10	4.67962e-10	2.93394e-10	3.4723e-10
TraesCS1A01G154400.2	TraesCS1B01G170600.2	TraesCS1D01G153300.1	9.30617e-10	1.09106e-09	1.20604e-09	1.26475e-09	1.12852e-09	1.77747e-09	1.1144e-09	1.31889e-09
TraesCS1A01G154700.2	TraesCS1B01G171900.3	TraesCS1D01G153600.2	2.60092e-10	3.04934e-10	3.37069e-10	3.53477e-10	3.15404e-10	4.96774e-10	3.11458e-10	3.68609e-10
TraesCS1A01G154900.1	TraesCS1B01G172100.1	TraesCS1D01G153700.1	1.62997e-09	1.91098e-09	2.11237e-09	2.2152e-09	1.9766e-09	3.11323e-09	1.95187e-09	2.31003e-09
TraesCS1A01G155200.1	TraesCS1B01G172400.1	TraesCS1D01G153900.1	196.886	216.835	199.487	222.97	195.024	167.691	178.99	208.294
TraesCS1A01G155300.1	TraesCS1B01G172500.1	TraesCS1D01G154000.1	2.02652e-09	2.3759e-09	2.62629e-09	2.75413e-09	2.45749e-09	3.87064e-09	2.42674e-09	2.87203e-09
TraesCS1A01G155500.1	TraesCS1B01G172800.1	TraesCS1D01G154200.1	0.901414	0.491308	2.29227	1.59255	3.27478e-09	5.15791e-09	0.921664	2.69987
TraesCS1A01G155600.1	TraesCS1B01G173000.1	TraesCS1D01G154300.1	4.82781e-09	3.40613	6.25665e-09	6.5612e-09	5.8545e-09	9.22108e-09	5.78125e-09	6.84208e-09
TraesCS1A01G156100.1	TraesCS1B01G173200.1	TraesCS1D01G154700.1	2.25734	0.97676	0.389209	0.904533	1.4258e-09	1.29417	1.40796e-09	0.490821
TraesCS1A01G156300.1	TraesCS1B01G173300.1	TraesCS1D01G154800.1	2.18018	1.85746	3.45468	3.91048	1.59564	2.25733	1.62988	3.67983
TraesCS1A01G156400.1	TraesCS1B01G173400.1	TraesCS1D01G154900.1	2.08732e-09	2.44718e-09	1.12822	1.23094	2.53121e-09	3.98676e-09	2.49954e-09	2.95819e-09
TraesCS1A01G156500.1	TraesCS1B01G173600.1	TraesCS1D01G155000.1	3.08587e-10	0.144074	3.99916e-10	4.19383e-10	3.74212e-10	0.249735	0.105319	0.174279
TraesCS1A01G156600.1	TraesCS1B01G173700.1	TraesCS1D01G155100.1	1.15904	0.168911	1.2032	0.832343	0.896606	0.787534	0.794912	0.403872
TraesCS1A01G157500.1	TraesCS1B01G173900.1	TraesCS1D01G155200.3	0.590631	0.358019	0.167039	0.49673	0.859813	2.08823	0.573915	0.557778
TraesCS1A01G157700.3	TraesCS1B01G174000.1	TraesCS1D01G155300.1	7.34059e-10	8.60614e-10	9.51311e-10	9.97618e-10	8.90165e-10	1.40205e-09	8.79028e-10	1.04032e-09
TraesCS1A01G157900.1	TraesCS1B01G174100.1	TraesCS1D01G155400.1	26.551	34.1692	14.841	17.6648	46.5953	18.4508	35.6471	20.1766
TraesCS1A01G158200.1	TraesCS1B01G174200.1	TraesCS1D01G155500.1	7.58214e-09	8.88933e-09	9.82615e-09	1.03045e-08	9.19457e-09	1.44818e-08	9.07953e-09	1.07456e-08
TraesCS1A01G158300.1	TraesCS1B01G174300.1	TraesCS1D01G155600.1	67.243	73.6174	78.1211	92.3604	60.6858	55.4437	44.0408	63.2424
TraesCS1A01G158400.2	TraesCS1B01G174400.1	TraesCS1D01G155700.1	5.08664e-10	5.9636e-10	6.59208e-10	6.91296e-10	6.16838e-10	9.71544e-10	6.0912e-10	7.2089e-10
TraesCS1A01G158500.1	TraesCS1B01G174500.2	TraesCS1D01G155800.1	1.65535	3.00167	2.47049	1.74482	3.21245	2.61201	2.20814	1.63919
TraesCS1A01G158600.1	TraesCS1B01G174600.1	TraesCS1D01G155900.1	2.34221e-09	2.74601e-09	3.0354e-09	0.524953	2.8403e-09	4.47359e-09	2.80477e-09	3.31942e-09
TraesCS1A01G158700.1	TraesCS1B01G174700.1	TraesCS1D01G156000.1	12.3503	11.5733	14.6813	10.9148	23.0302	22.269	19.1291	29.6629
TraesCS1A01G158800.1	TraesCS1B01G175400.3	TraesCS1D01G156100.1	7.54347	6.31605	6.47999	7.51597	6.48477	6.75209	12.5418	12.551
TraesCS1A01G158900.1	TraesCS1B01G175000.2	TraesCS1D01G156200.1	4.68565e-10	5.49347e-10	6.07241e-10	6.368e-10	5.68211e-10	8.94955e-10	5.61101e-10	6.6406e-10
TraesCS1A01G159000.1	TraesCS1B01G174900.1	TraesCS1D01G156300.1	2.02652e-09	2.3759e-09	2.62629e-09	2.75413e-09	2.45749e-09	3.87064e-09	2.42674e-09	2.87203e-09
TraesCS1A01G159100.1	TraesCS1B01G174800.1	TraesCS1D01G156400.2	256.188	362.509	367.497	633.015	595.318	660.868	970.579	1501.79
TraesCS1A01G159200.1	TraesCS1B01G175600.1	TraesCS1D01G156600.1	6.01566	4.85791	12.8107	15.2597	8.12814	3.31024	4.54254	5.99956
TraesCS1A01G159300.1	TraesCS1B01G175700.1	TraesCS1D01G156700.1	46.6637	81.8911	79.7633	141.3	90.0851	73.1011	144.157	161.171
TraesCS1A01G159400.1	TraesCS1B01G175800.1	TraesCS1D01G156800.1	1.97575	0.92244	4.46695	3.03995	3.58769	3.77366e-09	0.833485	2.80007e-09
TraesCS1A01G159600.1	TraesCS1B01G176000.2	TraesCS1D01G157000.1	9.20478e-10	0.334931	1.1929e-09	1.25097e-09	1.11623e-09	0.622781	1.10226e-09	1.30452e-09
TraesCS1A01G159700.1	TraesCS1B01G176700.1	TraesCS1D01G157100.1	4.33265e-09	5.07962e-09	5.61494e-09	5.88826e-09	1.57069	8.27533e-09	1.47871	6.14033e-09
TraesCS1A01G160100.1	TraesCS1B01G176500.1	TraesCS1D01G157300.1	5.11903	5.9746	8.56888	12.7851	10.0254	6.91772	5.50176	5.04266
TraesCS1A01G160200.2	TraesCS1B01G176400.1	TraesCS1D01G157400.1	1.26234e-09	1.47997e-09	1.63594e-09	1.71558e-09	1.53079e-09	2.41106e-09	1.51164e-09	1.78902e-09
TraesCS1A01G160300.1	TraesCS1B01G176300.1	TraesCS1D01G157500.1	1.62474e-09	1.90486e-09	2.1056e-09	2.2081e-09	1.97027e-09	3.10325e-09	1.94561e-09	2.30262e-09
TraesCS1A01G160500.2	TraesCS1B01G176100.2	TraesCS1D01G157600.2	3.46358e-10	4.06072e-10	4.48866e-10	4.70716e-10	4.20016e-10	6.61542e-10	4.1476e-10	4.90867e-10
TraesCS1A01G160600.1	TraesCS1B01G177300.1	TraesCS1D01G157800.1	0.236489	1.08842	0.234528	1.42573	4.29576e-10	0.676599	0.270341	1.00408
TraesCS1A01G160700.2	TraesCS1B01G177400.2	TraesCS1D01G157900.2	4.61736e-10	5.41341e-10	5.98391e-10	6.27519e-10	5.5993e-10	8.81912e-10	5.52924e-10	6.54382e-10
TraesCS1A01G160900.1	TraesCS1B01G177600.1	TraesCS1D01G158000.2	2.98188e-10	3.49597e-10	3.8644e-10	4.05251e-10	3.61602e-10	5.69537e-10	3.57077e-10	4.22599e-10
TraesCS1A01G161200.2	TraesCS1B01G177700.3	TraesCS1D01G158200.2	1.10097e-09	1.29079e-09	1.42682e-09	1.49627e-09	1.33511e-09	2.10285e-09	1.31841e-09	1.56032e-09
TraesCS1A01G161300.1	TraesCS1B01G177800.1	TraesCS1D01G158300.1	4.58726	5.38592	4.71229	10.2803	6.22084	5.80175	6.63492	5.60462
TraesCS1A01G161600.1	TraesCS1B01G178200.1	TraesCS1D01G158500.1	9.80503e-10	1.14955e-09	1.27069e-09	1.33255e-09	1.18902e-09	1.87275e-09	1.17414e-09	1.38959e-09
TraesCS1A01G161700.1	TraesCS1B01G178300.1	TraesCS1D01G158600.2	5.97381e-09	7.00372e-09	7.74181e-09	8.11866e-09	7.24421e-09	1.14099e-08	7.15357e-09	8.46621e-09
TraesCS1A01G161900.1	TraesCS1B01G178500.1	TraesCS1D01G158700.1	127.321	101.255	208.03	231.629	100.069	58.891	79.9918	115.14
TraesCS1A01G162100.1	TraesCS1B01G178700.1	TraesCS1D01G158900.1	6.32521e-09	7.4157e-09	8.19721e-09	8.59623e-09	7.67034e-09	1.20811e-08	7.57437e-09	8.96422e-09
TraesCS1A01G162200.2	TraesCS1B01G178800.1	TraesCS1D01G159000.1	9.68461e-10	1.13543e-09	1.25509e-09	1.31618e-09	1.17442e-09	1.84975e-09	1.15972e-09	1.37252e-09
TraesCS1A01G162300.1	TraesCS1B01G178900.1	TraesCS1D01G159100.2	5.04183e-10	5.91107e-10	6.53401e-10	6.85207e-10	6.11404e-10	9.62986e-10	6.03754e-10	7.14539e-10
TraesCS1A01G162400.1	TraesCS1B01G179000.1	TraesCS1D01G159200.1	0.532101	3.73783e-09	4.13175e-09	4.33287e-09	3.86618e-09	6.08939e-09	3.81781e-09	4.51835e-09
TraesCS1A01G162500.1	TraesCS1B01G179800.1	TraesCS1D01G159900.1	3.66954e-09	0.66761	4.75557e-09	4.98706e-09	4.44991e-09	7.00878e-09	4.39423e-09	5.20055e-09
TraesCS1A01G162700.1	TraesCS1B01G179600.1	TraesCS1D01G159700.1	6.86352e-09	8.04682e-09	8.89485e-09	9.32782e-09	8.32313e-09	1.31093e-08	8.219e-09	9.72713e-09
TraesCS1A01G162800.1	TraesCS1B01G179500.2	TraesCS1D01G159600.1	3.18503e-10	3.73414e-10	4.12767e-10	4.32859e-10	3.86236e-10	6.08338e-10	3.81404e-10	4.51389e-10
TraesCS1A01G163000.1	TraesCS1B01G179300.1	TraesCS1D01G159500.1	0.64094	2.09604	3.34699	1.72144	4.65699e-09	7.33495e-09	4.59872e-09	2.16886
TraesCS1A01G163200.1	TraesCS1B01G179100.1	TraesCS1D01G159300.1	22.04	22.7697	36.0346	42.6283	29.5	30.2722	26.2833	40.2283
TraesCS1A01G163400.2	TraesCS1B01G179900.1	TraesCS1D01G160000.1	2.45941e-10	2.88343e-10	3.1873e-10	3.34245e-10	2.98244e-10	4.69746e-10	2.94512e-10	3.48553e-10
TraesCS1A01G163500.1	TraesCS1B01G337300.1	TraesCS1D01G172000.1	2.21087e-09	2.59203e-09	2.86519e-09	3.00466e-09	2.68103e-09	4.22274e-09	0.754559	3.13329e-09
TraesCS1A01G163600.1	TraesCS1B01G180100.1	TraesCS1D01G160100.1	1.76729	2.11658	3.97563	6.59151	1.71262	1.79843	2.92156	5.12304
TraesCS1A01G163700.2	TraesCS1B01G180400.1	TraesCS1D01G160500.1	1.14503e-09	1.34244e-09	1.48391e-09	1.55614e-09	1.38853e-09	2.18699e-09	1.37116e-09	1.62276e-09
TraesCS1A01G163900.1	TraesCS1B01G180700.1	TraesCS1D01G160800.1	2.93888	4.57376	3.35315	5.17721	4.56808	8.57568	6.29108	12.0459
TraesCS1A01G164000.1	TraesCS1B01G180900.1	TraesCS1D01G161000.1	2.18742	1.02335	3.82727	2.0061	3.12775	1.44552	3.12885	2.32421
TraesCS1A01G164200.3	TraesCS1B01G181000.3	TraesCS1D01G161200.3	9.16436e-10	1.07443e-09	1.18766e-09	1.24548e-09	1.11133e-09	1.75039e-09	1.09742e-09	1.29879e-09
TraesCS1A01G164300.1	TraesCS1B01G181100.1	TraesCS1D01G161300.1	0.759158	7.11512e-10	0.200895	0.661733	7.35943e-10	0.257393	0.207126	8.60087e-10
TraesCS1A01G164400.1	TraesCS1B01G181200.1	TraesCS1D01G161400.1	6.35401	4.67962	19.2114	19.6183	8.47461	10.33	13.9479	19.5546
TraesCS1A01G164500.1	TraesCS1B01G181300.2	TraesCS1D01G161500.2	7.05596e-10	8.27244e-10	9.14424e-10	9.58935e-10	8.55649e-10	1.34768e-09	8.44944e-10	9.99986e-10
TraesCS1A01G164700.1	TraesCS1B01G181600.1	TraesCS1D01G161800.1	1.87632	1.2222	2.11705	2.68438	1.7736	1.45128	1.16962	3.05624
TraesCS1A01G164800.2	TraesCS1B01G181800.2	TraesCS1D01G161900.1	0.257796	0.611134	2.45313	0.336389	0.372185	0.26169	0.528283	0.616872
TraesCS1A01G164900.1	TraesCS1B01G182000.1	TraesCS1D01G162000.1	7.64875	11.4084	31.5825	29.2555	11.6727	16.1115	9.15188	16.6708
TraesCS1A01G165400.1	TraesCS1B01G182200.1	TraesCS1D01G175200.1	4.79723	2.20314	5.50617	5.04672	4.11776e-09	2.74804	4.06624e-09	4.81237e-09
TraesCS1A01G165600.1	TraesCS1B01G182300.1	TraesCS1D01G175100.1	0.707454	1.99722e-09	2.2077e-09	0.381807	2.0658e-09	0.722504	1.45855	2.41427e-09
TraesCS1A01G165700.1	TraesCS1B01G182400.1	TraesCS1D01G175000.1	111.257	89.6541	70.2833	68.9299	78.9771	84.444	77.883	60.2241
TraesCS1A01G165800.1	TraesCS1B01G182500.1	TraesCS1D01G174900.1	27.7239	24.4946	27.1829	34.8489	21.8867	18.7424	26.5184	31.7437
TraesCS1A01G165900.1	TraesCS1B01G182600.1	TraesCS1D01G174800.2	5.50685	4.86575	14.681	5.22043	11.4291	6.61706	20.8895	25.6748
TraesCS1A01G166000.1	TraesCS1B01G182700.1	TraesCS1D01G174700.1	7.25653e-09	8.50758e-09	9.40416e-09	9.86193e-09	8.79971e-09	1.38599e-08	8.68961e-09	1.02841e-08
TraesCS1A01G166400.1	TraesCS1B01G183000.1	TraesCS1D01G174500.1	1.33853e-09	1.5693e-09	1.73468e-09	1.81912e-09	1.62318e-09	2.55658e-09	1.60287e-09	1.89699e-09
TraesCS1A01G166600.1	TraesCS1B01G183100.1	TraesCS1D01G174100.1	5.23369e-09	4.88703	6.78265e-09	4.25945	6.3467e-09	6.45527	6.26729e-09	7.4173e-09
TraesCS1A01G166900.2	TraesCS1B01G183200.1	TraesCS1D01G174000.2	1.08941e-10	1.27723e-10	0.13101	1.48056e-10	0.0394938	0.0737081	1.30456e-10	0.184578
TraesCS1A01G167000.1	TraesCS1B01G183400.1	TraesCS1D01G173900.1	5.97381e-09	7.00372e-09	7.74181e-09	8.11866e-09	7.24421e-09	1.14099e-08	7.15357e-09	8.46621e-09
TraesCS1A01G167100.1	TraesCS1B01G183500.1	TraesCS1D01G173800.1	4.65675e-09	0.847217	6.03496e-09	6.32872e-09	5.64706e-09	7.10075	5.57641e-09	6.59964e-09
TraesCS1A01G167200.1	TraesCS1B01G183600.1	TraesCS1D01G173700.1	16.3108	18.9672	23.4532	23.2417	13.5323	18.8821	17.592	23.5816
TraesCS1A01G167300.1	TraesCS1B01G183700.1	TraesCS1D01G173600.2	2.53279e-09	1.32614	3.2824e-09	3.44217e-09	3.07142e-09	4.83761e-09	3.03299e-09	3.58953e-09
TraesCS1A01G167400.1	TraesCS1B01G183800.1	TraesCS1D01G173500.1	1.2828	2.61544	2.47401	5.06674	2.55221	2.02446	6.53058	8.54206
TraesCS1A01G167600.1	TraesCS1B01G184000.1	TraesCS1D01G173300.1	4.49094	1.39736	14.9969	16.0051	1.8966	1.46699e-08	9.19745e-09	1.08851e-08
TraesCS1A01G167700.1	TraesCS1B01G184100.1	TraesCS1D01G173200.1	6.19274e-09	7.2604e-09	8.02554e-09	8.4162e-09	7.5097e-09	1.18281e-08	7.41574e-09	8.77649e-09
TraesCS1A01G167800.1	TraesCS1B01G184200.1	TraesCS1D01G173100.1	6.79778e-09	7.96975e-09	8.80965e-09	9.23847e-09	8.24341e-09	1.29837e-08	8.14027e-09	9.63396e-09
TraesCS1A01G167900.1	TraesCS1B01G184300.1	TraesCS1D01G173000.1	6.64502e-09	7.79065e-09	8.61168e-09	9.03087e-09	8.05816e-09	1.26919e-08	7.95734e-09	9.41747e-09
TraesCS1A01G168100.1	TraesCS1B01G184500.1	TraesCS1D01G172800.1	9.71856	12.6214	10.3731	23.7025	13.2309	20.4125	9.86262	18.1857
TraesCS1A01G168300.1	TraesCS1B01G184600.1	TraesCS1D01G172700.1	6.79778e-09	7.96975e-09	8.80965e-09	9.23847e-09	8.24341e-09	1.29837e-08	8.14027e-09	9.63396e-09
TraesCS1A01G168400.1	TraesCS1B01G188500.1	TraesCS1D01G166400.1	3.31373	2.44411	2.28311	3.96311	4.21729	2.57606	1.91794	1.39785
TraesCS1A01G168500.1	TraesCS1B01G188400.1	TraesCS1D01G166500.1	8.58148e-10	1.0061e-09	1.11212e-09	1.16626e-09	1.04064e-09	1.63906e-09	1.02762e-09	1.21619e-09
TraesCS1A01G168600.1	TraesCS1B01G188300.1	TraesCS1D01G166600.1	1.22627	7.22463	23.8323	24.043	38.3596	41.1776	19.7395	171.958
TraesCS1A01G168700.1	TraesCS1B01G188200.1	TraesCS1D01G166700.1	1.93798e-09	2.2721e-09	2.51154e-09	0.434355	2.35011e-09	3.70153e-09	2.32071e-09	2.74655e-09
TraesCS1A01G168800.1	TraesCS1B01G188100.1	TraesCS1D01G166800.1	0.475686	7.23325	4.46396	3.73534	4.48952	5.01003	4.25318	11.933
TraesCS1A01G168900.1	TraesCS1B01G188000.1	TraesCS1D01G166900.1	6.14458	10.7208	8.95638	11.0033	7.43141	2.97559	6.27934	10.0902
TraesCS1A01G169000.1	TraesCS1B01G187900.1	TraesCS1D01G167000.3	3.36128	6.85673	8.45956	10.8758	7.65335	6.19846	3.28073	6.73539
TraesCS1A01G169100.1	TraesCS1B01G187800.1	TraesCS1D01G167100.1	2.64624	3.28026	3.97252	3.70866	1.79827	2.59736	2.81323	3.57047
TraesCS1A01G169200.1	TraesCS1B01G187700.1	TraesCS1D01G167200.1	1.01409	7.12364e-09	7.87438e-09	3.58323	2.20273	1.16053e-08	7.27606e-09	8.61118e-09
TraesCS1A01G169300.1	TraesCS1B01G187600.1	TraesCS1D01G167300.1	3.35403	3.27158	8.67679	10.9937	3.23196	3.76825	3.72522	2.11028
TraesCS1A01G169500.1	TraesCS1B01G187500.1	TraesCS1D01G167400.1	1.55907e-09	1.82786e-09	2.02049e-09	2.11884e-09	1.89062e-09	2.97781e-09	1.86697e-09	2.20955e-09
TraesCS1A01G169600.1	TraesCS1B01G187400.1	TraesCS1D01G167500.1	0.200737	0.359506	0.454579	0.264114	4.16318e-10	0.555669	0.496337	4.86545e-10
TraesCS1A01G170000.1	TraesCS1B01G187200.1	TraesCS1D01G167600.1	17.7505	21.347	17.8347	26.0352	127.488	87.6941	71.1982	57.9272
TraesCS1A01G170100.1	TraesCS1B01G186800.1	TraesCS1D01G167800.1	1.57568e-09	1.84734e-09	2.04202e-09	2.14142e-09	1.91077e-09	1.06608	1.88687e-09	0.65777
TraesCS1A01G170300.1	TraesCS1B01G187000.1	TraesCS1D01G168000.1	0.809329	1.77156	2.24153	2.30179	1.03733	3.52707	0.469753	2.05869
TraesCS1A01G170400.2	TraesCS1B01G187100.2	TraesCS1D01G168100.1	3.75775e-10	4.4056e-10	4.86989e-10	5.10694e-10	4.55688e-10	7.17727e-10	4.49986e-10	5.32556e-10
TraesCS1A01G170600.1	TraesCS1B01G186700.1	TraesCS1D01G168300.4	158.745	169.261	276.414	307.223	142.733	157.012	135.588	197.298
TraesCS1A01G170700.1	TraesCS1B01G186600.1	TraesCS1D01G168400.1	15.2254	11.0341	8.22742	1.88908	20.1525	9.16796	60.8204	18.7163
TraesCS1A01G170800.1	TraesCS1B01G186500.1	TraesCS1D01G168500.3	0.249991	0.272511	1.94117e-09	0.883328	1.8164e-09	2.86091e-09	1.79368e-09	2.12281e-09
TraesCS1A01G170900.1	TraesCS1B01G186400.1	TraesCS1D01G168600.1	0.742896	1.64777	0.749205	2.51752	1.56217	2.02582	1.09532	3.51722
TraesCS1A01G171000.1	TraesCS1B01G186300.1	TraesCS1D01G168700.2	2.23594e-09	2.62143e-09	2.89769e-09	3.03874e-09	2.71144e-09	4.27063e-09	2.67752e-09	3.16883e-09
TraesCS1A01G171100.3	TraesCS1B01G186200.9	TraesCS1D01G168800.2	4.51111e-10	5.28885e-10	5.84622e-10	6.1308e-10	5.47045e-10	8.61619e-10	5.40201e-10	6.39325e-10
TraesCS1A01G171200.1	TraesCS1B01G186100.3	TraesCS1D01G168900.1	0.289033	0.31507	2.24433e-09	0.944156	1.04462	3.30771e-09	0.591052	2.45433e-09
TraesCS1A01G171400.1	TraesCS1B01G185600.1	TraesCS1D01G171800.1	6.66559	2.79842	9.96642	9.39027	12.5543	11.2798	8.80027	8.95504
TraesCS1A01G171500.1	TraesCS1B01G185400.1	TraesCS1D01G171900.1	8.46883e-10	9.9289e-10	0.280342	0.461713	1.02698e-09	1.61754e-09	1.01413e-09	1.20022e-09
TraesCS1A01G171600.1	TraesCS1B01G185100.1	TraesCS1D01G172100.1	1.09183e-08	1.28006e-08	1.41496e-08	2.44709	1.32402e-08	2.08538e-08	1.30745e-08	1.54736e-08
TraesCS1A01G171700.1	TraesCS1B01G185000.1	TraesCS1D01G172200.1	0.388386	0.605826	1.83796	3.60008	0.62986	2.26166	0.352721	0.224785
TraesCS1A01G171800.1	TraesCS1B01G184900.1	TraesCS1D01G172300.1	5.32799e-09	6.24656e-09	6.90486e-09	7.24097e-09	6.46105e-09	1.01764e-08	6.38021e-09	7.55094e-09
TraesCS1A01G171900.1	TraesCS1B01G184800.1	TraesCS1D01G172400.1	2.12227e-09	2.48816e-09	2.75038e-09	2.88426e-09	2.5736e-09	4.05353e-09	2.5414e-09	3.00773e-09
TraesCS1A01G172100.1	TraesCS1B01G184700.1	TraesCS1D01G172600.1	5.336e-10	0.570626	0.226469	0.434272	6.47077e-10	1.01917e-09	0.182115	7.5623e-10
TraesCS1A01G172300.2	TraesCS1B01G205000.1	TraesCS1D01G166300.1	7.57728e-10	8.88364e-10	9.81985e-10	1.02979e-09	9.18868e-10	1.44725e-09	9.07372e-10	1.07387e-09
TraesCS1A01G172600.1	TraesCS1B01G191700.1	TraesCS1D01G166000.1	3.05637e-09	3.5833e-09	3.96093e-09	4.15373e-09	3.70634e-09	5.83764e-09	3.65997e-09	4.33155e-09
TraesCS1A01G172700.1	TraesCS1B01G191600.1	TraesCS1D01G166100.1	137.637	187.062	71.149	114.857	108.854	151.367	218.975	215.222
TraesCS1A01G172900.1	TraesCS1B01G191400.1	TraesCS1D01G165800.1	2.12354e-09	2.48965e-09	2.75203e-09	2.88599e-09	2.57514e-09	4.05595e-09	2.54292e-09	3.00953e-09
TraesCS1A01G173000.1	TraesCS1B01G191300.1	TraesCS1D01G165700.1	1.27184e-08	1.49111e-08	1.64826e-08	1.72849e-08	1.54232e-08	2.42921e-08	1.52302e-08	1.80248e-08
TraesCS1A01G173100.2	TraesCS1B01G191200.1	TraesCS1D01G165600.1	1.11551e-09	1.30783e-09	1.44566e-09	0.907862	1.35274e-09	2.13062e-09	1.33581e-09	1.58093e-09
TraesCS1A01G173200.3	TraesCS1B01G191100.2	TraesCS1D01G165500.1	1.76891e-09	2.07388e-09	2.29244e-09	2.40403e-09	2.14509e-09	3.37861e-09	2.11826e-09	2.50694e-09
TraesCS1A01G173400.1	TraesCS1B01G191000.1	TraesCS1D01G165400.1	88.5893	87.6909	111.473	143.489	72.8664	80.4179	102.278	149.361
TraesCS1A01G173500.3	TraesCS1B01G190900.1	TraesCS1D01G165300.1	7.2714e-10	8.52502e-10	0.393029	9.88214e-10	8.81774e-10	1.38883e-09	8.70742e-10	1.03052e-09
TraesCS1A01G173600.1	TraesCS1B01G190800.1	TraesCS1D01G165200.1	0.465223	1.01426	2.42939	2.14445	2.06496	4.1418	3.33796e-09	2.42514
TraesCS1A01G173700.1	TraesCS1B01G190700.4	TraesCS1D01G165100.6	0.0388678	0.0423692	0.0770908	3.16498e-10	0.199439	4.44805e-10	2.78875e-10	3.30047e-10
TraesCS1A01G173800.1	TraesCS1B01G190600.1	TraesCS1D01G165000.1	14.6773	27.9212	41.1314	68.797	50.1933	94.1889	48.0263	30.751
TraesCS1A01G174000.2	TraesCS1B01G190400.5	TraesCS1D01G164800.4	4.63182e-10	5.43037e-10	6.00266e-10	6.29485e-10	5.61684e-10	8.84675e-10	5.54656e-10	6.56432e-10
TraesCS1A01G174100.1	TraesCS1B01G190300.1	TraesCS1D01G164700.1	1.31691	2.23727	3.4453	3.86102	3.82562	2.56631	3.79734e-09	3.17036
TraesCS1A01G174500.1	TraesCS1B01G190000.1	TraesCS1D01G164600.1	0.552989	0.613615	6.24319	7.02034	0.685711	0.401113	1.13252e-09	2.39197
TraesCS1A01G174600.1	TraesCS1B01G189900.1	TraesCS1D01G164500.1	8.86242	7.94623	15.9933	13.439	17.3945	14.7801	28.7564	28.5215
TraesCS1A01G174900.1	TraesCS1B01G189800.1	TraesCS1D01G164200.1	0.0267989	1.88253e-10	2.08092e-10	2.18222e-10	1.94717e-10	3.06688e-10	1.92281e-10	2.27564e-10
TraesCS1A01G175000.2	TraesCS1B01G189700.1	TraesCS1D01G164100.1	7.79021e-10	9.13328e-10	0.842144	1.05872e-09	9.44689e-10	1.48792e-09	9.3287e-10	1.10405e-09
TraesCS1A01G175100.1	TraesCS1B01G188600.1	TraesCS1D01G164000.1	5.11676	1.44452e-08	1.59675e-08	1.67447e-08	1.49412e-08	2.3533e-08	1.47542e-08	1.74616e-08
TraesCS1A01G175200.1	TraesCS1B01G189400.1	TraesCS1D01G163900.1	1077.43	473.223	2195.53	1693.86	583.462	339.062	408.422	653.029
TraesCS1A01G175500.1	TraesCS1B01G204900.1	TraesCS1D01G163800.2	1.67696e-09	1.96607e-09	2.17327e-09	2.27906e-09	0.414098	1.1346	7.60633	3.29426
TraesCS1A01G175600.1	TraesCS1B01G204800.1	TraesCS1D01G163700.1	2.36091e-09	1.23614	2.00402	3.20857e-09	0.855884	4.50931e-09	3.63293	3.34593e-09
TraesCS1A01G175700.1	TraesCS1B01G204600.1	TraesCS1D01G163300.1	12.8328	10.7365	15.5606	13.28	11.7198	14.1449	15.2272	14.8245
TraesCS1A01G175800.1	TraesCS1B01G204500.1	TraesCS1D01G163200.1	4.11652e-09	4.82623e-09	5.33484e-09	5.59453e-09	4.99195e-09	7.86252e-09	4.92949e-09	5.83402e-09
TraesCS1A01G175900.1	TraesCS1B01G204300.1	TraesCS1D01G162900.1	0.34878	1.35094	0.728531	0.714855	1.01629	0.460047	5.00497e-10	0.236046
TraesCS1A01G176000.1	TraesCS1B01G204100.1	TraesCS1D01G162800.1	9.6242e-10	1.12835e-09	1.24726e-09	1.30797e-09	1.16709e-09	1.83821e-09	1.15249e-09	1.36396e-09
TraesCS1A01G176200.1	TraesCS1B01G203900.1	TraesCS1D01G162700.1	3.50585	4.30882	4.58165	4.04427	3.18745e-09	1.77839	3.14757e-09	1.48447
TraesCS1A01G176300.1	TraesCS1B01G203800.1	TraesCS1D01G162600.1	1.12221e-09	1.31569e-09	1.45434e-09	1.52514e-09	1.36087e-09	2.14342e-09	1.34384e-09	1.59043e-09
TraesCS1A01G176500.1	TraesCS1B01G203600.1	TraesCS1D01G162500.1	10.4719	10.2276	29.1901	28.2799	13.2601	16.3073	16.2484	17.9141
TraesCS1A01G176700.2	TraesCS1B01G203300.2	TraesCS1D01G162400.1	1.08482e-09	1.27185e-09	1.40588e-09	1.47431e-09	1.31552e-09	0.733971	1.29906e-09	1.53743e-09
TraesCS1A01G176800.1	TraesCS1B01G203400.1	TraesCS1D01G162300.1	4.41348e-09	0.802959	5.7197e-09	2.40619	5.35206e-09	5.44362	5.2851e-09	1.84241
TraesCS1A01G176900.3	TraesCS1B01G203500.1	TraesCS1D01G162200.1	4.85091e-10	5.68723e-10	6.28658e-10	6.5926e-10	5.88251e-10	9.2652e-10	5.80891e-10	6.87482e-10
TraesCS1A01G177000.1	TraesCS1B01G203200.1	TraesCS1D01G175400.1	3.15137e-09	3.69468e-09	3.04086	5.38999	3.82154e-09	2.55035	1.32943	8.0039
TraesCS1A01G177100.1	TraesCS1B01G203000.1	TraesCS1D01G175500.1	3.26005	7.22819	13.3024	22.4626	2.79057e-09	2.53294	2.75566e-09	4.56093
TraesCS1A01G177300.1	TraesCS1B01G203000.1	TraesCS1D01G175700.1	9.09996	30.0676	25.5908	42.3267	17.191	13.3153	17.8501	32.6319
TraesCS1A01G177400.1	TraesCS1B01G202800.1	TraesCS1D01G175900.1	22.0693	29.0579	41.1272	54.2334	14.3975	22.0613	17.3006	25.6956
TraesCS1A01G177500.1	TraesCS1B01G202700.1	TraesCS1D01G176000.1	0.829044	0.466021	1.29357e-09	1.35654e-09	1.21042e-09	1.90647e-09	1.19528e-09	1.41461e-09
TraesCS1A01G177600.1	TraesCS1B01G202600.1	TraesCS1D01G176100.1	0.275926	0.110639	0.435196	0.279498	0.0585168	4.52617e-10	0.0999692	0.206171
TraesCS1A01G177700.1	TraesCS1B01G202500.1	TraesCS1D01G176200.1	6.53866	5.99041	8.912	7.17946	9.72266	8.62605	5.99732	8.20187
TraesCS1A01G177800.1	TraesCS1B01G202400.1	TraesCS1D01G176400.1	1.26912	1.70223	5.25735	6.79801	6.51254	1.10494	1.91784	6.34805
TraesCS1A01G178000.1	TraesCS1B01G202300.1	TraesCS1D01G176500.1	9.53113e-10	1.11743e-09	1.2352e-09	1.29532e-09	1.1558e-09	1.82044e-09	1.14134e-09	1.35077e-09
TraesCS1A01G178200.2	TraesCS1B01G202100.2	TraesCS1D01G176700.2	7.82802e-10	9.1776e-10	1.01448e-09	1.06386e-09	9.49274e-10	1.49515e-09	9.37397e-10	1.1094e-09
TraesCS1A01G178300.1	TraesCS1B01G202000.1	TraesCS1D01G176800.1	3.47966	4.03449	5.09622	6.74663	4.06496	4.26309	1.68678	5.47131
TraesCS1A01G178400.1	TraesCS1B01G201900.1	TraesCS1D01G176900.1	0.447155	0.358594	9.95376e-10	1.04383e-09	0.652958	1.46699e-09	9.19745e-10	1.08851e-09
TraesCS1A01G178600.1	TraesCS1B01G201600.1	TraesCS1D01G177100.1	3.14578e-09	3.68813e-09	1.33513	0.705057	1.89755	2.54583	3.76704e-09	4.45827e-09
TraesCS1A01G178700.1	TraesCS1B01G201800.1	TraesCS1D01G177000.1	88.9153	110.767	78.9226	125.999	102.693	118.169	60.5773	122.368
TraesCS1A01G178800.1	TraesCS1B01G201500.1	TraesCS1D01G177300.1	4.39708e-09	5.15515e-09	5.69843e-09	5.97582e-09	5.33217e-09	8.39838e-09	5.26545e-09	6.23163e-09
TraesCS1A01G179000.2	TraesCS1B01G201400.1	TraesCS1D01G177400.1	1.11621e-09	1.30865e-09	1.44657e-09	1.51698e-09	1.35359e-09	2.13196e-09	1.33665e-09	1.58192e-09
TraesCS1A01G179200.1	TraesCS1B01G201300.1	TraesCS1D01G177500.1	1.10543e-08	1.29601e-08	1.4326e-08	1.50233e-08	1.34052e-08	2.11137e-08	1.32374e-08	1.56664e-08
TraesCS1A01G179300.1	TraesCS1B01G201200.1	TraesCS1D01G177600.1	1.99404	1.40074e-08	1.54836e-08	1.62373e-08	1.44884e-08	5.06726	1.43071e-08	1.69324e-08
TraesCS1A01G179400.1	TraesCS1B01G201100.1	TraesCS1D01G177700.1	49.5283	73.0535	237.185	156.376	284.288	226.732	158.491	135.057
TraesCS1A01G179500.1	TraesCS1B01G201000.1	TraesCS1D01G177800.1	6.69388	12.3724	10.3813	12.9986	9.41903	10.0399	18.4842	11.7768
TraesCS1A01G179600.1	TraesCS1B01G200900.1	TraesCS1D01G177900.1	36.0191	16.9841	21.3728	20.2276	19.7332	14.498	6.32709	3.40528
TraesCS1A01G179700.1	TraesCS1B01G200700.1	TraesCS1D01G178000.1	8.74246	11.3761	8.1195	8.13135	8.44479	8.24231	10.4147	7.26261
TraesCS1A01G180000.1	TraesCS1B01G200600.1	TraesCS1D01G178200.1	139.864	133.293	240.927	180.377	224.577	88.3956	412.965	131.773
TraesCS1A01G180100.1	TraesCS1B01G200400.1	TraesCS1D01G178300.1	3.9452	4.39936	10.8324	5.47281	3.31673	5.34319	0.922717	3.45703
TraesCS1A01G180200.1	TraesCS1B01G200300.1	TraesCS1D01G178400.1	0.227601	0.487082	0.504458	0.0872426	1.55478	0.315017	0.70047	0.720988
TraesCS1A01G180300.1	TraesCS1B01G200200.2	TraesCS1D01G178500.1	8.33359e-10	9.77033e-10	1.08e-09	1.13257e-09	1.01058e-09	1.59171e-09	9.97938e-10	1.18105e-09
TraesCS1A01G180400.1	TraesCS1B01G200100.1	TraesCS1D01G178600.1	0.251264	1.76504e-09	1.95105e-09	2.04603e-09	1.82565e-09	2.87547e-09	1.80281e-09	2.13361e-09
TraesCS1A01G180500.2	TraesCS1B01G200000.4	TraesCS1D01G184100.1	6.26601e-10	7.3463e-10	8.12049e-10	8.51578e-10	7.59855e-10	1.1968e-09	7.50348e-10	8.88032e-10
TraesCS1A01G180700.1	TraesCS1B01G199900.1	TraesCS1D01G184200.1	4.90116e-09	5.74614e-09	6.35171e-09	6.66089e-09	5.94345e-09	9.36118e-09	5.86909e-09	6.94603e-09
TraesCS1A01G180800.1	TraesCS1B01G199700.1	TraesCS1D01G184400.1	2.09985	3.42053	2.01519	3.02876	1.94458	2.20068	1.91241	3.09122
TraesCS1A01G181000.1	TraesCS1B01G199600.1	TraesCS1D01G184500.1	1.36019	1.62993	3.67147	7.49517	5.17425	2.54954	1.93285	3.89962
TraesCS1A01G181100.1	TraesCS1B01G199500.1	TraesCS1D01G184600.1	10.7578	14.519	28.0723	52.7347	20.7687	17.9628	6.04824	37.7711
TraesCS1A01G181400.1	TraesCS1B01G199400.1	TraesCS1D01G184700.1	11.1956	8.7391	10.6016	7.94751	11.1518	13.9403	10.3	17.1781
TraesCS1A01G181500.1	TraesCS1B01G199300.1	TraesCS1D01G184800.1	182.389	169.294	310.279	367.305	229.271	214.206	165.008	200.875
TraesCS1A01G181600.1	TraesCS1B01G199200.1	TraesCS1D01G184900.1	6.06986e-10	0.220862	0.401859	0.136042	0.369932	1.15934e-09	7.2686e-10	8.60234e-10
TraesCS1A01G181900.1	TraesCS1B01G199100.2	TraesCS1D01G185000.2	10.138	9.48081	15.6987	22.7508	8.31405	10.8539	8.75557	10.6784
TraesCS1A01G182000.1	TraesCS1B01G199000.1	TraesCS1D01G185100.1	3.72607	6.6252	6.819	14.7643	5.04718	6.82887	5.29775	5.13392
TraesCS1A01G182100.1	TraesCS1B01G198900.1	TraesCS1D01G185200.1	6.66234	4.15976	10.558	10.7578	18.9654	11.3863	9.74422	9.59353
TraesCS1A01G182200.1	TraesCS1B01G198800.1	TraesCS1D01G185300.1	1.45092	2.90924e-09	1.05316	1.90901	12.6573	3.78376	2.97148e-09	3.51673e-09
TraesCS1A01G182300.1	TraesCS1B01G198700.1	TraesCS1D01G185500.1	11.3884	10.3215	24.561	24.0708	17.8215	17.0938	5.58425	12.2907
TraesCS1A01G182400.1	TraesCS1B01G198500.1	TraesCS1D01G185600.1	1.15962e-09	1.35955e-09	1.50282e-09	1.57598e-09	1.40623e-09	2.21487e-09	1.38863e-09	1.64344e-09
TraesCS1A01G182500.1	TraesCS1B01G198400.1	TraesCS1D01G185700.1	3.53138	9.18385	3.2786	11.2327	5.19462	4.10397	9.97387	7.7029
TraesCS1A01G182600.1	TraesCS1B01G198100.1	TraesCS1D01G185900.1	11.9919	42.4837	13.4283	28.7554	64.4024	72.4375	24.6233	26.8744
TraesCS1A01G182700.1	TraesCS1B01G198000.1	TraesCS1D01G186100.1	3.74267	4.06524	7.55049	6.54936	7.43032	5.06328	10.9758	15.057
TraesCS1A01G182800.1	TraesCS1B01G197700.1	TraesCS1D01G186300.1	0.594333	1.24934	0.672949	2.34593	1.59475	0.687717	1.21719e-09	1.44054e-09
TraesCS1A01G182900.2	TraesCS1B01G197800.1	TraesCS1D01G186400.1	1.03604e-09	1.21466e-09	1.34267e-09	1.40802e-09	1.25637e-09	1.97883e-09	1.24065e-09	1.4683e-09
TraesCS1A01G183000.1	TraesCS1B01G197900.1	TraesCS1D01G186500.1	1.53176	4.22128	7.50601	7.27533	8.58438	13.5409	25.0455	21.2776
TraesCS1A01G183100.2	TraesCS1B01G197600.1	TraesCS1D01G186600.1	2.25155e-09	2.63973e-09	2.91792e-09	3.05995e-09	2.73037e-09	4.30044e-09	2.69621e-09	3.19094e-09
TraesCS1A01G183300.1	TraesCS1B01G191900.1	TraesCS1D01G193900.1	2.28637e-09	2.68055e-09	2.96304e-09	3.10727e-09	2.77259e-09	4.36694e-09	2.7379e-09	3.24029e-09
TraesCS1A01G183400.1	TraesCS1B01G191800.1	TraesCS1D01G193800.1	2.9839	4.7223	10.8789	10.0472	16.8449	24.3314	5.99557	19.6402
TraesCS1A01G183500.1	TraesCS1B01G205200.1	TraesCS1D01G193700.1	2.1084e-09	2.4719e-09	2.7324e-09	2.86541e-09	2.55678e-09	4.02703e-09	2.52479e-09	2.98807e-09
TraesCS1A01G183800.1	TraesCS1B01G205300.1	TraesCS1D01G192900.1	2.59389e-10	3.04109e-10	3.36158e-10	3.52521e-10	3.14551e-10	4.95431e-10	3.10616e-10	3.67612e-10
TraesCS1A01G183900.2	TraesCS1B01G205400.1	TraesCS1D01G192800.1	2.051e-10	2.40461e-10	2.65802e-10	2.7874e-10	2.48717e-10	3.9174e-10	2.45606e-10	2.90673e-10
TraesCS1A01G184000.1	TraesCS1B01G205500.1	TraesCS1D01G192600.1	7.25397	18.537	8.21457	6.4625	10.5944	12.6311	28.3703	16.0765
TraesCS1A01G184100.1	TraesCS1B01G205600.2	TraesCS1D01G192500.2	1.25564e-09	1.47212e-09	1.62726e-09	1.70647e-09	1.52267e-09	2.39826e-09	1.50362e-09	1.77952e-09
TraesCS1A01G184300.1	TraesCS1B01G205700.1	TraesCS1D01G192400.2	8.17237e-10	9.58132e-10	1.05911e-09	1.11066e-09	9.91032e-10	1.56092e-09	9.78632e-10	1.15821e-09
TraesCS1A01G184500.1	TraesCS1B01G192600.3	TraesCS1D01G192200.1	1.22318e-09	1.43406e-09	1.58519e-09	1.66235e-09	1.4833e-09	2.33626e-09	1.46474e-09	1.73352e-09
TraesCS1A01G184600.1	TraesCS1B01G192700.1	TraesCS1D01G192100.3	1.43763	1.6355	1.33763	2.61861	2.58309	2.33927	1.12872	2.07065
TraesCS1A01G184800.1	TraesCS1B01G192800.1	TraesCS1D01G192000.1	3.17961e-09	3.72779e-09	4.12064e-09	0.712638	3.85579e-09	6.07302e-09	3.80755e-09	4.50621e-09
TraesCS1A01G184900.1	TraesCS1B01G192900.1	TraesCS1D01G191900.1	3.84639	5.2554	3.09571	2.73261	1.75422	3.90971	1.49844	3.55118
TraesCS1A01G185100.1	TraesCS1B01G193000.1	TraesCS1D01G191800.1	1.24726e-09	0.582321	1.61639e-09	1.69507e-09	0.75235	2.38225e-09	1.49358e-09	1.76764e-09
TraesCS1A01G185200.1	TraesCS1B01G193100.1	TraesCS1D01G191700.1	85.3754	112.463	83.3938	147.274	71.6195	81.6282	20.4957	56.7327
TraesCS1A01G185300.2	TraesCS1B01G193200.1	TraesCS1D01G191600.1	8.31796e-10	9.75201e-10	1.07797e-09	1.13045e-09	1.00869e-09	1.58872e-09	9.96067e-10	1.17884e-09
TraesCS1A01G185400.1	TraesCS1B01G193300.1	TraesCS1D01G191500.1	4.78872e-09	5.61432e-09	6.20599e-09	6.50808e-09	1.1825	9.14642e-09	2.07991	1.99905
TraesCS1A01G185800.1	TraesCS1B01G193600.1	TraesCS1D01G190800.1	0.164234	1.72472	1.80716	0.800862	0.599729	1.66941	0.427403	1.6777
TraesCS1A01G185900.1	TraesCS1B01G193700.1	TraesCS1D01G190900.4	1.33892	3.3175	4.65638	5.82012	1.68572	3.35664	2.74213	5.18888
TraesCS1A01G186000.1	TraesCS1B01G193800.1	TraesCS1D01G191000.1	1.74285e-09	2.04332e-09	0.942034	2.36861e-09	0.430369	0.739183	2.08704e-09	2.47e-09
TraesCS1A01G186200.1	TraesCS1B01G194000.1	TraesCS1D01G190600.1	4.49739e-09	5.27276e-09	5.82844e-09	6.11215e-09	5.45381e-09	8.58998e-09	5.38558e-09	6.3738e-09
TraesCS1A01G186300.1	TraesCS1B01G194100.1	TraesCS1D01G190300.1	3.9471e-09	4.6276e-09	8.55534	9.2855	4.7865e-09	3.19432	1.66511	3.9462
TraesCS1A01G186400.1	TraesCS1B01G194200.1	TraesCS1D01G190200.1	3.71954e-09	0.676708	10.0523	5.05501e-09	4.51054e-09	7.10429e-09	1.61553	1.61803
TraesCS1A01G186500.1	TraesCS1B01G194300.1	TraesCS1D01G190100.1	3.81201	10.9572	10.3695	26.8426	8.13327	63.0924	18.7728	18.228
TraesCS1A01G186600.1	TraesCS1B01G194500.1	TraesCS1D01G189900.1	4.08336e-09	4.78735e-09	5.29187e-09	5.54946e-09	4.95174e-09	5.52548	4.88978e-09	5.78703e-09
TraesCS1A01G186700.1	TraesCS1B01G194700.1	TraesCS1D01G189800.2	3.80999	17.178	4.86336	43.872	1.38471	3.09117	4.52631	15.0739
TraesCS1A01G186800.1	TraesCS1B01G194800.1	TraesCS1D01G189700.1	17.4219	76.3654	111.307	46.6538	335.707	219.761	366.053	72.7749
TraesCS1A01G187000.1	TraesCS1B01G194900.1	TraesCS1D01G189600.1	0.461597	3.24256e-09	4.69531	0.619878	3.33661	10.8963	0.943933	2.35768
TraesCS1A01G187300.1	TraesCS1B01G195100.1	TraesCS1D01G189400.1	1.56457e-09	0.284647	1.03583	1.20365	6.62585	0.66357	0.53398	0.65313
TraesCS1A01G187400.1	TraesCS1B01G195200.1	TraesCS1D01G189300.1	5.72514e-10	0.208319	7.41955e-10	0.752574	6.94266e-10	1.0935e-09	6.85579e-10	8.11379e-10
TraesCS1A01G187500.1	TraesCS1B01G195300.1	TraesCS1D01G189200.1	1.82533e-09	2.14002e-09	2.36555e-09	2.4807e-09	2.21351e-09	3.48637e-09	2.18581e-09	2.5869e-09
TraesCS1A01G187600.2	TraesCS1B01G195400.1	TraesCS1D01G189000.1	1.2351e-09	1.44804e-09	1.60064e-09	1.67855e-09	1.49776e-09	2.35903e-09	1.47902e-09	1.75041e-09
TraesCS1A01G187700.1	TraesCS1B01G195500.1	TraesCS1D01G188900.1	13.3698	11.1836	50.4265	20.3627	64.6322	47.5747	28.2355	46.8025
TraesCS1A01G187800.1	TraesCS1B01G195600.1	TraesCS1D01G188800.1	1.09216e-09	1.28046e-09	1.4154e-09	1.4843e-09	1.32443e-09	2.08602e-09	1.30786e-09	0.4751
TraesCS1A01G187900.1	TraesCS1B01G195700.1	TraesCS1D01G188700.1	3.81964e-09	4.47816e-09	4.95009e-09	0.856086	3.68873	7.29547e-09	1.65901	5.41327e-09
TraesCS1A01G188000.1	TraesCS1B01G195800.2	TraesCS1D01G188500.1	32.1156	36.6058	32.5198	32.9466	87.4724	79.624	32.8128	44.9765
TraesCS1A01G188100.1	TraesCS1B01G195900.1	TraesCS1D01G188200.1	2.14278e-09	2.5122e-09	2.77695e-09	2.91213e-09	2.59847e-09	4.09269e-09	2.56595e-09	3.03679e-09
TraesCS1A01G188200.2	TraesCS1B01G196000.1	TraesCS1D01G188100.1	9.71909e-10	1.13947e-09	1.25956e-09	1.32087e-09	1.1786e-09	1.85634e-09	1.16385e-09	1.37741e-09
TraesCS1A01G188400.1	TraesCS1B01G196100.1	TraesCS1D01G188000.1	1.79214e-08	2.10112e-08	2.32254e-08	9.77058	2.17326e-08	3.42298e-08	2.14607e-08	2.53986e-08
TraesCS1A01G188500.1	TraesCS1B01G196200.1	TraesCS1D01G187900.1	0.342131	1.91416	2.65664e-09	1.83779	2.48588e-09	4.26726	2.45478e-09	3.53096
TraesCS1A01G188600.1	TraesCS1B01G196300.1	TraesCS1D01G187800.1	0.609366	2.1255	1.89011e-09	1.18697	2.29735	0.986774	1.74649e-09	2.06697e-09
TraesCS1A01G188700.1	TraesCS1B01G196400.1	TraesCS1D01G187700.1	10.906	11.3899	12.8449	12.5228	4.48126	5.76005	52.4315	18.5189
TraesCS1A01G188800.1	TraesCS1B01G196500.2	TraesCS1D01G187600.1	9.01912	9.8213	13.7454	13.2263	12.261	11.2195	17.0868	24.3385
TraesCS1A01G188900.1	TraesCS1B01G196600.1	TraesCS1D01G187500.1	3.39386	10.7336	4.97701	5.9797	41.7243	28.9243	5.2519	40.1792
TraesCS1A01G189000.1	TraesCS1B01G196700.3	TraesCS1D01G187400.1	1.64896	1.08997	1.16628	2.40797	0.375581	0.645082	0.58037	2.14748
TraesCS1A01G189100.1	TraesCS1B01G196800.1	TraesCS1D01G187300.1	25.0298	15.4438	26.3684	13.8027	21.8288	15.846	62.3998	43.2909
TraesCS1A01G189200.1	TraesCS1B01G196900.1	TraesCS1D01G187200.1	2.28784e-09	2.68227e-09	2.96495e-09	1.02554	2.48819	2.51824	2.73967e-09	0.995229
TraesCS1A01G189300.1	TraesCS1B01G197000.1	TraesCS1D01G187100.1	2.45809	0.538431	4.74787	17.9232	11.1368	15.1861	3.54397e-09	5.48167
TraesCS1A01G189500.1	TraesCS1B01G197100.1	TraesCS1D01G187000.1	9.52857e-10	0.346713	0.315422	1.29497e-09	1.15549e-09	1.81995e-09	1.14104e-09	1.35041e-09
TraesCS1A01G189600.1	TraesCS1B01G197200.1	TraesCS1D01G186900.1	7.50199e-10	8.79537e-10	0.248337	0.577142	0.637773	1.43287e-09	0.898355	1.0632e-09
TraesCS1A01G189700.1	TraesCS1B01G197300.1	TraesCS1D01G186800.1	2.26448e-09	0.411984	2.93468e-09	1.01507	2.74605e-09	0.960419	2.71169e-09	3.20927e-09
TraesCS1A01G189800.1	TraesCS1B01G197400.1	TraesCS1D01G186700.1	6.3433e-10	7.43691e-10	8.22066e-10	8.62081e-10	7.69228e-10	1.21156e-09	7.59603e-10	8.98986e-10
TraesCS1A01G189900.1	TraesCS1B01G192000.1	TraesCS1D01G194000.1	3.88789	4.85485	11.0026	8.49096	2.03159	2.47652	6.1427	10.419
TraesCS1A01G190000.1	TraesCS1B01G192100.1	TraesCS1D01G194100.2	2.16237	1.26758	2.44444	1.0741	2.10529	3.25512	6.20512	3.21633
TraesCS1A01G190100.1	TraesCS1B01G192200.1	TraesCS1D01G194200.2	0.716406	4.28335	5.39675	18.388	8.3401	39.1351	20.5607	91.03
TraesCS1A01G190200.2	TraesCS1B01G192300.3	TraesCS1D01G194300.1	8.32381e-10	9.75887e-10	1.07873e-09	1.13124e-09	1.0094e-09	1.58984e-09	9.96768e-10	1.17967e-09
TraesCS1A01G190300.1	TraesCS1B01G192400.1	TraesCS1D01G223800.1	1.46207e-09	1.71414e-09	1.89478e-09	1.98701e-09	1.773e-09	2.79254e-09	1.75081e-09	2.07208e-09
TraesCS1A01G190500.1	TraesCS1B01G205800.2	TraesCS1D01G194700.1	4.58958	5.95264	8.28862	9.16828	6.11465	5.39896	6.20432	9.12465
TraesCS1A01G190800.1	TraesCS1B01G206000.1	TraesCS1D01G194800.2	4.50424e-10	5.28079e-10	5.83731e-10	6.12146e-10	5.46212e-10	8.60306e-10	5.39378e-10	6.38351e-10
TraesCS1A01G190900.1	TraesCS1B01G206100.2	TraesCS1D01G194900.2	1.18045e-09	0.214764	0.638051	1.60429e-09	1.43149e-09	2.25466e-09	1.41358e-09	1.67296e-09
TraesCS1A01G191300.1	TraesCS1B01G206200.1	TraesCS1D01G195000.1	3.8278	2.09	3.58271	5.70121	6.33101	1.40496	2.51853	1.80897
TraesCS1A01G191400.1	TraesCS1B01G206300.1	TraesCS1D01G195100.1	8.4834	7.66501	7.89209	8.28728	11.2662	9.00667	10.2653	14.1807
TraesCS1A01G191700.1	TraesCS1B01G206600.1	TraesCS1D01G195300.1	47.2117	51.5764	34.6633	13.3154	6.65411	5.21033	4.66556	4.7715
TraesCS1A01G191800.1	TraesCS1B01G206800.1	TraesCS1D01G195400.1	124.78	230.985	71.2879	140.908	57.9782	158.208	57.9025	103.018
TraesCS1A01G191900.1	TraesCS1B01G206900.1	TraesCS1D01G195500.1	11.0407	9.86769	4.96113	13.7878	7.36798	3.69037	5.38097	8.52884
TraesCS1A01G192200.1	TraesCS1B01G207000.1	TraesCS1D01G195600.1	1.42909e-09	1.67548e-09	1.85205e-09	1.9422e-09	1.73301e-09	2.72956e-09	1.71133e-09	2.02534e-09
TraesCS1A01G192300.1	TraesCS1B01G207100.1	TraesCS1D01G195700.1	4.16254	2.65658e-09	4.16131	1.74322	8.34315	16.0499	9.09617	13.4972
TraesCS1A01G192400.1	TraesCS1B01G207300.1	TraesCS1D01G195800.1	0.378361	1.06432	0.24054	0.127025	0.827231	0.240373	6.78681e-10	8.03215e-10
TraesCS1A01G192500.1	TraesCS1B01G207500.1	TraesCS1D01G195900.1	9.03697	15.4586	21.2756	12.2875	19.3476	20.7236	20.8035	14.5662
TraesCS1A01G192700.1	TraesCS1B01G207600.1	TraesCS1D01G196000.1	1.10612e-09	1.29682e-09	1.43349e-09	0.652308	1.34135e-09	2.11269e-09	1.32457e-09	1.56762e-09
TraesCS1A01G192800.1	TraesCS1B01G207700.1	TraesCS1D01G196400.1	53.155	76.6095	57.6472	87.8946	57.9333	46.92	104.132	72.622
TraesCS1A01G193000.1	TraesCS1B01G207900.1	TraesCS1D01G196700.1	45.0299	30.2752	55.1921	63.0966	33.1609	35.4211	25.3591	30.6207
TraesCS1A01G193200.1	TraesCS1B01G208000.1	TraesCS1D01G196900.1	0.869215	0.270456	1.7877	1.20985	0.906001	2.83934e-09	0.507359	2.1068e-09
TraesCS1A01G193300.1	TraesCS1B01G208100.1	TraesCS1D01G197000.1	0.0293052	0.159726	0.385528	0.348873	0.255188	0.433141	0.208073	0.520475
TraesCS1A01G193400.1	TraesCS1B01G208400.1	TraesCS1D01G197300.1	6.70783e-10	0.122038	8.69307e-10	0.150341	8.13433e-10	0.453841	0.52028	0.658852
TraesCS1A01G193500.1	TraesCS1B01G208500.1	TraesCS1D01G197400.1	153.297	151.242	150.039	136.032	134.29	135.248	179.223	204.416
TraesCS1A01G193600.1	TraesCS1B01G208600.1	TraesCS1D01G197500.1	3.93834e-10	4.61732e-10	5.10392e-10	0.088269	0.097251	7.52219e-10	0.134414	5.5815e-10
TraesCS1A01G193700.1	TraesCS1B01G208700.1	TraesCS1D01G197600.1	6.09698e-09	7.14812e-09	7.90144e-09	8.28605e-09	7.39357e-09	1.16452e-08	7.30107e-09	8.64077e-09
TraesCS1A01G193800.1	TraesCS1B01G208800.1	TraesCS1D01G197700.1	37.7516	40.0053	52.2199	48.4801	55.0227	50.7557	18.4942	50.7285
TraesCS1A01G193900.1	TraesCS1B01G208900.1	TraesCS1D01G197800.1	24.7952	14.3072	12.8782	16.2321	10.7044	17.0811	4.72601	6.0826
TraesCS1A01G194000.1	TraesCS1B01G209000.1	TraesCS1D01G197900.1	60.7236	54.7859	67.8004	127.977	96.9935	82.4915	41.5572	81.1698
TraesCS1A01G194100.1	TraesCS1B01G209100.1	TraesCS1D01G198000.1	3.92121	1.53929	1.94637	3.99543	3.56509e-09	5.61516e-09	3.52048e-09	4.16647e-09
TraesCS1A01G194400.1	TraesCS1B01G209300.1	TraesCS1D01G198100.1	7.13507	9.73892	17.8797	12.4551	14.0231	15.6487	12.9039	17.9602
TraesCS1A01G194500.1	TraesCS1B01G209400.1	TraesCS1D01G198200.1	7.30132e-09	8.5601e-09	9.46221e-09	9.92281e-09	8.85403e-09	1.39455e-08	8.74325e-09	1.03476e-08
TraesCS1A01G194700.1	TraesCS1B01G209500.1	TraesCS1D01G198300.1	8.72496e-10	1.02292e-09	1.13072e-09	1.18576e-09	1.05804e-09	1.66646e-09	1.0448e-09	1.23652e-09
TraesCS1A01G194800.1	TraesCS1B01G209600.1	TraesCS1D01G198400.1	9.97608	13.3785	11.0076	10.0698	11.2393	17.7885	14.5769	21.4155
TraesCS1A01G194900.1	TraesCS1B01G209700.1	TraesCS1D01G198500.1	4.81707	1.63853	6.64031	9.03108	5.33213	4.53984	1.54069e-09	4.91051
TraesCS1A01G195100.1	TraesCS1B01G209800.1	TraesCS1D01G198600.1	34.3439	38.1126	58.5009	60.8407	38.5973	36.3641	37.8384	38.3928
TraesCS1A01G195200.2	TraesCS1B01G209900.1	TraesCS1D01G198700.1	6.33763e-10	7.43027e-10	8.21332e-10	8.61312e-10	7.68541e-10	1.21048e-09	7.58925e-10	8.98183e-10
TraesCS1A01G195400.4	TraesCS1B01G210300.4	TraesCS1D01G199200.1	16.9295	14.0011	26.8363	30.1827	20.7833	16.9569	12.3678	27.1677
TraesCS1A01G195700.1	TraesCS1B01G210400.1	TraesCS1D01G199000.1	0.121658	8.54603e-10	9.44666e-10	9.9065e-10	0.619693	1.39225e-09	8.72889e-10	1.03306e-09
TraesCS1A01G195900.1	TraesCS1B01G210500.1	TraesCS1D01G199300.1	161.317	227.219	190.693	198.089	262.394	325.591	180.587	240.168
TraesCS1A01G196000.2	TraesCS1B01G210600.2	TraesCS1D01G199400.1	2.14537e-09	2.51524e-09	2.78031e-09	2.91565e-09	2.60161e-09	4.09764e-09	2.56906e-09	3.04046e-09
TraesCS1A01G196100.1	TraesCS1B01G210700.1	TraesCS1D01G199500.1	7.8488e-10	9.20196e-10	1.01717e-09	1.06669e-09	0.193814	1.49911e-09	0.267876	1.11235e-09
TraesCS1A01G196200.1	TraesCS1B01G210800.1	TraesCS1D01G199600.1	1.87748e-09	2.20117e-09	2.43314e-09	2.55158e-09	2.27675e-09	3.58598e-09	2.24827e-09	2.66081e-09
TraesCS1A01G196300.1	TraesCS1B01G210900.1	TraesCS1D01G199700.1	0.712542	0.841326	2.47872	0.637433	1.85192	0.402078	0.64711	1.22054
TraesCS1A01G196400.1	TraesCS1B01G211000.1	TraesCS1D01G199800.1	0.52087	3.65893e-09	4.04453e-09	4.24141e-09	3.78457e-09	5.96086e-09	3.73722e-09	1.30281
TraesCS1A01G196500.1	TraesCS1B01G211100.1	TraesCS1D01G200000.1	63.0469	110.531	46.7358	55.134	60.2653	89.5363	57.0656	71.919
TraesCS1A01G196600.1	TraesCS1B01G211200.2	TraesCS1D01G200100.2	1.73095e-09	2.02937e-09	0.734644	0.775906	1.9098	2.2024	0.730214	1.95515
TraesCS1A01G196700.1	TraesCS1B01G211300.1	TraesCS1D01G200200.1	7.77485e-10	0.14145	1.00759e-09	0.423877	9.42826e-10	1.48499e-09	9.3103e-10	1.10187e-09
TraesCS1A01G196800.1	TraesCS1B01G211400.1	TraesCS1D01G200300.1	1.9632	1.08637	1.71313	1.17237	1.1199	0.52915	0.507146	0.36927
TraesCS1A01G197100.1	TraesCS1B01G211700.1	TraesCS1D01G200600.1	1.50805	2.04241	5.32967	3.88567	6.96639	5.56061	7.70055	4.90402
TraesCS1A01G197200.1	TraesCS1B01G211800.1	TraesCS1D01G200700.1	14.4476	13.6677	23.0197	17.1175	22.0858	19.5584	16.3381	29.4125
TraesCS1A01G197300.1	TraesCS1B01G211900.1	TraesCS1D01G200800.1	19.6664	15.4355	17.3741	20.5704	23.7244	30.6017	15.7084	22.9272
TraesCS1A01G197400.1	TraesCS1B01G212000.1	TraesCS1D01G200900.1	0.389881	2.73878e-09	3.02741e-09	3.17478e-09	2.83282e-09	4.46181e-09	2.79738e-09	3.31068e-09
TraesCS1A01G197500.1	TraesCS1B01G212100.1	TraesCS1D01G201000.1	1.20123e-09	0.218544	1.55675e-09	1.63253e-09	0.435475	2.29434e-09	0.521739	0.522546
TraesCS1A01G197700.1	TraesCS1B01G212400.1	TraesCS1D01G201200.1	2.03233e-09	0.369748	1.0985	2.76202e-09	2.46452e-09	3.88173e-09	2.43369e-09	2.88026e-09
TraesCS1A01G197800.1	TraesCS1B01G212500.1	TraesCS1D01G201300.1	1.96505	2.45193	3.75503	9.50506	6.13926	2.9303	0.786335	3.82316
TraesCS1A01G197900.1	TraesCS1B01G212600.1	TraesCS1D01G201400.1	89.3471	224.268	168.743	357.014	69.9557	108.982	66.6183	194.256
TraesCS1A01G198000.1	TraesCS1B01G212700.1	TraesCS1D01G201500.1	18.4466	13.0789	12.6767	17.7223	12.5149	13.0228	6.87741	18.8287
TraesCS1A01G198100.2	TraesCS1B01G212800.1	TraesCS1D01G201600.1	7.6906e-10	9.01649e-10	9.9667e-10	1.04519e-09	9.32609e-10	1.4689e-09	9.20941e-10	1.08993e-09
TraesCS1A01G198200.2	TraesCS1B01G212900.2	TraesCS1D01G201700.1	1.41994e-09	1.66475e-09	1.84019e-09	1.92977e-09	1.72191e-09	2.71208e-09	1.70037e-09	2.01238e-09
TraesCS1A01G198300.1	TraesCS1B01G213100.1	TraesCS1D01G201800.1	0.250838	1.60723	2.27078	4.01819	0.90658	2.03373	1.79975e-09	2.3514
TraesCS1A01G198400.1	TraesCS1B01G213300.1	TraesCS1D01G202100.1	29.9352	32.8591	40.9912	31.3435	18.4245	29.3198	25.4863	33.4782
TraesCS1A01G198500.1	TraesCS1B01G213400.1	TraesCS1D01G202200.1	9.26442	29.7716	7.97675	21.7399	44.5014	50.8331	32.574	40.2929
TraesCS1A01G198600.1	TraesCS1B01G213600.1	TraesCS1D01G202300.2	0.715005	1.2147	0.569933	2.33988e-09	2.08785e-09	0.730217	0.7478	2.44004e-09
TraesCS1A01G198700.3	TraesCS1B01G213700.1	TraesCS1D01G202400.2	2.97838e-10	3.49187e-10	3.85986e-10	4.04775e-10	3.61177e-10	5.68868e-10	3.56658e-10	4.22102e-10
TraesCS1A01G198800.1	TraesCS1B01G213800.1	TraesCS1D01G202500.1	0.232065	1.63018e-09	1.64055	0.934918	1.68615e-09	0.94076	1.66506e-09	1.97058e-09
TraesCS1A01G198900.1	TraesCS1B01G213900.1	TraesCS1D01G202700.1	1.15697e-09	1.35644e-09	1.49939e-09	1.57238e-09	1.40302e-09	2.20981e-09	1.38547e-09	1.63969e-09
TraesCS1A01G199000.2	TraesCS1B01G214000.3	TraesCS1D01G202800.3	1.97004e-10	2.30969e-10	2.5531e-10	2.67737e-10	2.389e-10	3.76277e-10	2.35911e-10	2.79199e-10
TraesCS1A01G199500.1	TraesCS1B01G214400.2	TraesCS1D01G203200.1	35.8581	37.3151	40.2678	36.4204	35.6851	45.2988	24.3002	35.7033
TraesCS1A01G199600.2	TraesCS1B01G214500.1	TraesCS1D01G203300.2	3.56627e-10	4.18111e-10	4.62174e-10	4.84672e-10	4.32468e-10	6.81155e-10	4.27057e-10	5.0542e-10
TraesCS1A01G200000.2	TraesCS1B01G214700.1	TraesCS1D01G203500.2	3.34128e-09	3.91733e-09	4.33017e-09	4.54095e-09	4.05184e-09	6.38182e-09	4.00115e-09	4.73534e-09
TraesCS1A01G200200.1	TraesCS1B01G214900.1	TraesCS1D01G203700.1	2.73167e-09	3.20262e-09	3.54014e-09	3.71246e-09	3.31259e-09	1.15857	3.27115e-09	3.87138e-09
TraesCS1A01G200500.1	TraesCS1B01G215000.1	TraesCS1D01G203900.1	4.05073e-09	4.7491e-09	1.3409	5.50512e-09	4.91217e-09	7.73687e-09	1.70883	5.74078e-09
TraesCS1A01G200700.1	TraesCS1B01G215100.1	TraesCS1D01G204100.1	4.94212e-09	5.79416e-09	6.40479e-09	6.71655e-09	5.99312e-09	9.43941e-09	5.91814e-09	7.00408e-09
TraesCS1A01G200800.1	TraesCS1B01G215200.1	TraesCS1D01G204200.1	5.73346e-10	0.404509	0.809597	0.128503	6.95275e-10	1.09509e-09	0.241871	0.24941
TraesCS1A01G200900.3	TraesCS1B01G215300.1	TraesCS1D01G204300.2	5.62977e-10	6.60036e-10	7.29595e-10	7.65109e-10	6.827e-10	1.07528e-09	6.74159e-10	7.97863e-10
TraesCS1A01G201000.2	TraesCS1B01G215400.1	TraesCS1D01G204400.1	1.29222e-09	1.51501e-09	1.67467e-09	1.75618e-09	1.56703e-09	2.46813e-09	1.54742e-09	1.83136e-09
TraesCS1A01G201100.1	TraesCS1B01G215500.1	TraesCS1D01G204500.1	2.38791e-09	2.7996e-09	3.09464e-09	3.24528e-09	0.589658	4.5609e-09	1.00736	3.3842e-09
TraesCS1A01G201200.1	TraesCS1B01G215600.1	TraesCS1D01G204600.1	4.04251	6.05763	13.8557	14.4778	8.64761	14.3792	7.19383	13.764
TraesCS1A01G201400.1	TraesCS1B01G215700.1	TraesCS1D01G204800.1	7.27113	10.0541	17.7825	27.9454	9.25147	13.1244	4.45385	7.64087
TraesCS1A01G201600.2	TraesCS1B01G215800.1	TraesCS1D01G204900.1	1.02526e-09	1.20202e-09	1.3287e-09	1.39338e-09	1.2433e-09	1.95825e-09	1.22774e-09	1.45303e-09
TraesCS1A01G201700.1	TraesCS1B01G216000.1	TraesCS1D01G205300.1	4.73125e-09	8.99003	4.12349	6.82105	4.02222	3.82893	3.61067	6.70524e-09
TraesCS1A01G202000.1	TraesCS1B01G216300.1	TraesCS1D01G205500.1	0.359684	1.01543e-09	0.286706	1.17708e-09	1.0503e-09	1.65426e-09	0.295598	1.21226
TraesCS1A01G202100.1	TraesCS1B01G216700.1	TraesCS1D01G205600.1	1.49597e-09	1.75388e-09	1.93872e-09	0.335288	1.81411e-09	2.85729e-09	1.79141e-09	0.844869
TraesCS1A01G202300.1	TraesCS1B01G216500.1	TraesCS1D01G205700.1	1.45504	1.35755	3.16334	2.53358	6.51093	8.24989	5.16542	5.87352
TraesCS1A01G202500.1	TraesCS1B01G216600.1	TraesCS1D01G205800.1	9.85404e-10	1.15529e-09	1.27704e-09	1.33921e-09	1.19496e-09	1.88211e-09	1.18001e-09	1.39654e-09
TraesCS1A01G202600.1	TraesCS1B01G216700.1	TraesCS1D01G205900.1	1.68173e-09	1.97166e-09	2.17945e-09	2.28554e-09	2.03936e-09	3.21208e-09	2.01385e-09	2.38338e-09
TraesCS1A01G202900.1	TraesCS1B01G216800.1	TraesCS1D01G206300.1	1.44246e-08	1.69114e-08	1.86936e-08	1.96036e-08	1.74921e-08	2.75508e-08	1.72733e-08	2.04428e-08
TraesCS1A01G203000.1	TraesCS1B01G217000.1	TraesCS1D01G206500.1	36.7957	36.1232	47.9073	62.7265	32.2315	27.4644	39.6831	70.6018
TraesCS1A01G203100.1	TraesCS1B01G217100.1	TraesCS1D01G206600.1	1.37377e-09	1.61061e-09	1.78035e-09	1.86701e-09	1.66592e-09	2.62388e-09	1.64507e-09	1.94693e-09
TraesCS1A01G203200.1	TraesCS1B01G217200.1	TraesCS1D01G206700.1	25.9282	18.3572	77.8436	38.119	8.37452	4.17732	1.601	12.8338
TraesCS1A01G203300.1	TraesCS1B01G217300.1	TraesCS1D01G206800.1	2.668	3.12798	3.45762e-09	4.3637	1.60935	1.13156	1.15881	3.78115e-09
TraesCS1A01G203400.1	TraesCS1B01G217500.1	TraesCS1D01G206900.1	6.30662	6.59367	10.0868	12.806	6.53173	9.86242	6.44913	7.07773
TraesCS1A01G203800.1	TraesCS1B01G217600.1	TraesCS1D01G207200.2	2.22381	0.691939	4.92887e-09	5.85183	4.61207e-09	1.61305	1.60444	5.95033
TraesCS1A01G203900.1	TraesCS1B01G217700.1	TraesCS1D01G207400.1	4.10699e-09	2.15038	5.3225e-09	2.23909	4.98039e-09	7.84432e-09	4.91808e-09	5.82052e-09
TraesCS1A01G204200.2	TraesCS1B01G217800.1	TraesCS1D01G207500.1	1.24376e-09	1.45819e-09	1.61186e-09	1.69032e-09	1.50826e-09	2.37557e-09	1.48939e-09	1.76268e-09
TraesCS1A01G204300.1	TraesCS1B01G217900.1	TraesCS1D01G207600.1	0.716243	0.711304	1.1084	1.30258	0.76003	1.4935e-09	9.36364e-10	0.992992
TraesCS1A01G204400.1	TraesCS1B01G218100.2	TraesCS1D01G207700.1	1.86368e-09	2.18498e-09	2.41525e-09	2.53282e-09	0.460205	3.55961e-09	2.23173e-09	2.64124e-09
TraesCS1A01G204500.1	TraesCS1B01G218200.1	TraesCS1D01G207800.1	3.53783e-09	4.14776e-09	4.58488e-09	4.80806e-09	4.29019e-09	5.86406	4.23651e-09	1.53898
TraesCS1A01G204700.1	TraesCS1B01G218300.1	TraesCS1D01G208000.1	3.24949e-09	3.80971e-09	4.21121e-09	4.41619e-09	3.94053e-09	6.2065e-09	3.89123e-09	4.60524e-09
TraesCS1A01G204800.1	TraesCS1B01G218400.1	TraesCS1D01G208100.1	1.62549e-09	1.90573e-09	2.10657e-09	2.20911e-09	1.97117e-09	3.10467e-09	1.94651e-09	2.30368e-09
TraesCS1A01G204900.1	TraesCS1B01G221800.1	TraesCS1D01G208200.1	1.81971e-09	2.13344e-09	2.35827e-09	2.47307e-09	2.2067e-09	3.47564e-09	2.17909e-09	2.57894e-09
TraesCS1A01G205000.1	TraesCS1B01G218600.1	TraesCS1D01G208300.1	1.12805	3.15562	2.2374	1.51486	8.1963e-09	1.29095e-08	8.09375e-09	9.57891e-09
TraesCS1A01G205100.1	TraesCS1B01G218700.1	TraesCS1D01G208400.1	0.875199	0.762195	1.82563	3.51934	2.54018e-09	4.00088e-09	2.5084e-09	2.96867e-09
TraesCS1A01G205300.2	TraesCS1B01G218900.1	TraesCS1D01G208600.1	1.45628	2.11229	2.13187	0.643878	0.935032	1.47743	1.20587	2.00315
TraesCS1A01G205400.1	TraesCS1B01G219000.1	TraesCS1D01G208700.1	4.25488	0.530686	3.03296	4.87992	0.528727	3.40422	5.60155	4.76837
TraesCS1A01G205600.1	TraesCS1B01G219100.2	TraesCS1D01G208800.1	8.74634	5.95965	5.19921	4.92232	2.12117	2.40209	2.78911	7.09665
TraesCS1A01G205700.1	TraesCS1B01G219200.2	TraesCS1D01G208900.1	10.9872	23.4971	12.1039	14.5221	15.7756	11.4653	10.5477	16.9365
TraesCS1A01G205800.1	TraesCS1B01G219300.1	TraesCS1D01G209000.1	7.20746	6.37535	5.69297	7.64166	0.889575	2.22166	2.01185	4.85265
TraesCS1A01G205900.1	TraesCS1B01G219400.1	TraesCS1D01G209100.1	2.99512	3.75339	16.4092	8.72826	1.77016	4.85014	8.58429e-09	7.16693
TraesCS1A01G206000.1	TraesCS1B01G219500.1	TraesCS1D01G209200.2	3.82046e-10	4.47912e-10	4.95116e-10	5.19217e-10	0.138501	0.162035	4.57496e-10	5.41444e-10
TraesCS1A01G206100.1	TraesCS1B01G219700.1	TraesCS1D01G209400.1	1.57708e-09	1.84898e-09	2.04384e-09	2.14333e-09	1.91247e-09	3.01222e-09	1.88854e-09	2.23508e-09
TraesCS1A01G206200.1	TraesCS1B01G219800.1	TraesCS1D01G209500.1	4.49739e-09	1.63645	5.82844e-09	3.45992	2.22112	11.036	5.7479	14.0415
TraesCS1A01G206300.1	TraesCS1B01G219900.1	TraesCS1D01G209600.1	1.95722e-09	2.29465e-09	2.53648e-09	2.65995e-09	2.37345e-09	3.73828e-09	2.34375e-09	2.77382e-09
TraesCS1A01G206400.1	TraesCS1B01G220000.1	TraesCS1D01G209700.1	2.11217e-09	0.986133	0.699186	2.87053e-09	0.76571	2.85812	0.720873	2.99341e-09
TraesCS1A01G206500.1	TraesCS1B01G220100.1	TraesCS1D01G209800.1	4.36505	1.05659	6.85217	2.60329	4.21078	2.46314	1.98211	4.84877
TraesCS1A01G206600.2	TraesCS1B01G220200.1	TraesCS1D01G209900.2	0.197468	5.54103e-10	6.12498e-10	0.105928	0.116706	9.02703e-10	5.65959e-10	0.205594
TraesCS1A01G206700.3	TraesCS1B01G220300.2	TraesCS1D01G210000.1	1.14102	1.94627	0.70659	2.92141	1.45161	1.28741	1.22034	2.05591
TraesCS1A01G206900.1	TraesCS1B01G220700.1	TraesCS1D01G210200.1	7.20496e-10	8.44712e-10	9.33733e-10	9.79184e-10	8.73718e-10	1.37614e-09	8.62786e-10	1.0211e-09
TraesCS1A01G207000.1	TraesCS1B01G220800.1	TraesCS1D01G210300.1	0.746821	5.24616e-09	4.86165	8.28641	5.52479	8.54665e-09	5.35841e-09	6.34165e-09
TraesCS1A01G207200.1	TraesCS1B01G221000.1	TraesCS1D01G210400.1	5.6594e-09	6.6351e-09	7.33435e-09	7.69136e-09	6.86293e-09	1.08094e-08	6.77707e-09	8.02062e-09
TraesCS1A01G207300.1	TraesCS1B01G221100.1	TraesCS1D01G210500.1	1.98681e-09	2.32934e-09	2.57482e-09	2.70016e-09	2.40933e-09	3.79479e-09	2.37918e-09	2.81575e-09
TraesCS1A01G207500.1	TraesCS1B01G221200.1	TraesCS1D01G210800.1	2.15842e-09	2.53054e-09	2.79722e-09	2.93338e-09	2.61743e-09	4.12256e-09	2.58468e-09	3.05896e-09
TraesCS1A01G207600.1	TraesCS1B01G221300.1	TraesCS1D01G210900.1	3.82788e-09	4.48782e-09	8.74133	2.5738	1.38769	7.31121e-09	1.61482	3.1959
TraesCS1A01G207700.2	TraesCS1B01G221400.1	TraesCS1D01G211000.1	3.41689e-10	4.00598e-10	4.42815e-10	4.6437e-10	4.14353e-10	6.52623e-10	4.09169e-10	4.84249e-10
TraesCS1A01G207800.1	TraesCS1B01G221500.1	TraesCS1D01G211100.1	9.82948e-10	1.15241e-09	0.41718	0.220306	0.242723	1.87742e-09	1.17707e-09	1.39305e-09
TraesCS1A01G207900.1	TraesCS1B01G221900.1	TraesCS1D01G211200.1	1.83667e-09	2.15332e-09	2.38025e-09	2.82596	1.10789	3.50802e-09	2.19939e-09	2.60296e-09
TraesCS1A01G208000.1	TraesCS1B01G222000.1	TraesCS1D01G211300.1	3.78449	1.29723	3.86938	2.54497	1.60808	1.79089	0.858211	1.40511
TraesCS1A01G208100.1	TraesCS1B01G222200.1	TraesCS1D01G211400.1	9.55423e-10	1.12014e-09	0.316272	1.29846e-09	1.15861e-09	1.82485e-09	1.14411e-09	1.35405e-09
TraesCS1A01G208200.1	TraesCS1B01G222300.1	TraesCS1D01G211500.1	3.64691e-09	4.27565e-09	4.72624e-09	4.9563e-09	4.42247e-09	6.96556e-09	4.36713e-09	5.16848e-09
TraesCS1A01G208400.1	TraesCS1B01G222400.1	TraesCS1D01G211600.1	2.77491	4.0839	3.85257	7.72088	2.22348	2.77962	5.24108	6.25028
TraesCS1A01G208500.1	TraesCS1B01G222500.1	TraesCS1D01G211700.1	12.0568	11.8474	18.0843	17.7762	12.1237	10.7116	14.8863	20.6804
TraesCS1A01G208600.1	TraesCS1B01G222600.2	TraesCS1D01G211800.1	25.4589	25.0027	40.8926	32.2415	33.0194	38.8815	18.8639	33.9257
TraesCS1A01G208700.1	TraesCS1B01G222700.1	TraesCS1D01G211900.1	2.08609e-09	2.44574e-09	2.70349e-09	2.83509e-09	2.52972e-09	3.98442e-09	2.49807e-09	2.95645e-09
TraesCS1A01G208800.1	TraesCS1B01G223000.1	TraesCS1D01G212100.1	2.96445e-09	3.47553e-09	3.8418e-09	4.02881e-09	3.59487e-09	5.66207e-09	3.54989e-09	4.20128e-09
TraesCS1A01G208900.1	TraesCS1B01G223100.2	TraesCS1D01G212200.3	0.52875	1.49272e-09	1.65003e-09	1.73035e-09	1.54398e-09	2.43182e-09	1.52466e-09	1.06301
TraesCS1A01G209000.1	TraesCS1B01G223200.1	TraesCS1D01G212300.2	1.14318e-09	1.34027e-09	1.48152e-09	1.55364e-09	1.38629e-09	2.18347e-09	1.36895e-09	1.62014e-09
TraesCS1A01G209100.1	TraesCS1B01G223300.1	TraesCS1D01G212400.1	10.8214	7.82895	39.7964	2.7308	10.0086	2.38158	6.14874	4.87288
TraesCS1A01G209400.1	TraesCS1B01G223400.1	TraesCS1D01G212800.1	0.315351	0.989311	2.44869e-09	4.52912	2.74606	3.13187	1.44196	4.04334
TraesCS1A01G209500.1	TraesCS1B01G223500.2	TraesCS1D01G212900.1	1.14061e-09	1.12974	1.47819e-09	1.55014e-09	1.38318e-09	2.17856e-09	1.36587e-09	1.6165e-09
TraesCS1A01G209600.1	TraesCS1B01G223600.1	TraesCS1D01G213000.1	8.65262e-10	1.01444e-09	0.367233	1.17593e-09	1.04927e-09	1.65264e-09	1.03614e-09	1.22627e-09
TraesCS1A01G210000.1	TraesCS1B01G224000.1	TraesCS1D01G213300.1	4.06931e-09	4.77088e-09	5.27367e-09	5.53037e-09	4.9347e-09	7.77236e-09	4.87296e-09	5.76712e-09
TraesCS1A01G210200.1	TraesCS1B01G224100.1	TraesCS1D01G213500.1	7.90299e-10	9.2655e-10	1.0242e-09	1.07405e-09	9.58365e-10	1.50946e-09	9.46374e-10	1.12003e-09
TraesCS1A01G210300.1	TraesCS1B01G224200.1	TraesCS1D01G213600.1	0.168479	3.37816e-10	0.55607	3.91594e-10	0.317912	5.50345e-10	3.45044e-10	0.245627
TraesCS1A01G210400.1	TraesCS1B01G224300.2	TraesCS1D01G213700.1	1.33737	1.09685	0.815627	1.57195	1.74891	2.47656	1.31124	2.8377
TraesCS1A01G210500.1	TraesCS1B01G224500.1	TraesCS1D01G213800.1	2.61107e-09	2.31721	3.38384e-09	0.585212	3.16634e-09	4.98712e-09	3.12673e-09	3.40751
TraesCS1A01G210600.1	TraesCS1B01G224600.2	TraesCS1D01G213900.2	33.4085	31.4539	34.4268	27.4216	43.3901	51.5401	49.9005	53.2304
TraesCS1A01G210700.1	TraesCS1B01G224700.1	TraesCS1D01G214000.1	33.1857	5.76624	12.2266	17.2789	31.813	34.5267	8.26233	4.02226
TraesCS1A01G210800.1	TraesCS1B01G224800.1	TraesCS1D01G214100.1	0.48863	6.87638e-10	0.388308	1.48887	0.357459	2.26335	0.494856	3.8146
TraesCS1A01G210900.1	TraesCS1B01G224900.1	TraesCS1D01G214200.1	1.95506e-09	2.29213e-09	0.829764	2.65702e-09	2.37083e-09	3.73416e-09	2.34117e-09	2.77076e-09
TraesCS1A01G211000.1	TraesCS1B01G225000.1	TraesCS1D01G214300.1	56.0154	72.4755	94.4846	51.5473	143.937	55.1059	42.7193	102.354
TraesCS1A01G211200.1	TraesCS1B01G224000.1	TraesCS1D01G213300.1	4.09751e-09	4.80394e-09	5.3102e-09	5.56869e-09	4.96889e-09	7.82621e-09	4.90672e-09	5.80708e-09
TraesCS1A01G211300.1	TraesCS1B01G225200.1	TraesCS1D01G214600.2	1.24299	2.7705	4.36821	14.861	2.57573	4.52761	2.55669e-09	6.70338
TraesCS1A01G211500.1	TraesCS1B01G225300.1	TraesCS1D01G214700.1	1.59525	2.68007	2.91953	0.451236	1.22702	5.03475	6.18351	6.56471
TraesCS1A01G211600.1	TraesCS1B01G225400.1	TraesCS1D01G214800.1	20.7877	18.3741	17.7811	36.0334	10.8311	7.64933	11.5331	12.1751
TraesCS1A01G211800.1	TraesCS1B01G225500.1	TraesCS1D01G214900.1	3.53079e-09	4.13951e-09	4.57576e-09	4.79849e-09	4.28165e-09	6.74378e-09	4.22808e-09	5.00391e-09
TraesCS1A01G211900.1	TraesCS1B01G225600.1	TraesCS1D01G215000.1	2.99073	1.96871	1.66076	1.56031	0.46457	1.41054	1.53457e-09	0.557458
TraesCS1A01G212000.1	TraesCS1B01G225700.1	TraesCS1D01G215100.2	3.56269e-09	0.648172	4.6171e-09	4.84185e-09	1.7595	6.80471e-09	4.26629e-09	5.04912e-09
TraesCS1A01G212200.1	TraesCS1B01G225800.1	TraesCS1D01G215200.1	3.03545e-09	3.55878e-09	3.93382e-09	4.12531e-09	3.68097e-09	5.79769e-09	3.63492e-09	4.30191e-09
TraesCS1A01G212300.1	TraesCS1B01G225900.1	TraesCS1D01G215300.1	2.93502e-09	0.533978	1.24568	3.98882e-09	3.55919e-09	5.60587e-09	3.51466e-09	4.15958e-09
TraesCS1A01G212400.1	TraesCS1B01G226000.2	TraesCS1D01G215400.1	2.74011e-09	3.21252e-09	3.55107e-09	3.72393e-09	3.32283e-09	5.23359e-09	3.28125e-09	3.88334e-09
TraesCS1A01G212600.1	TraesCS1B01G226100.1	TraesCS1D01G215500.1	2.08364e-09	2.44287e-09	2.70031e-09	2.83176e-09	2.52675e-09	3.97974e-09	2.49514e-09	2.95298e-09
TraesCS1A01G212700.1	TraesCS1B01G226200.2	TraesCS1D01G215600.2	9.18772	16.5416	24.383	59.1294	152.528	96.7713	72.942	51.4802
TraesCS1A01G212800.1	TraesCS1B01G226300.2	TraesCS1D01G215700.1	6.00078	7.94079	11.6002	12.1836	8.11418	9.01373	4.54005	10.3163
TraesCS1A01G212900.1	TraesCS1B01G226400.1	TraesCS1D01G215800.2	7.04002	12.1706	13.8138	14.0509	12.4706	27.2188	6.09846	10.7505
TraesCS1A01G213000.1	TraesCS1B01G226500.1	TraesCS1D01G215900.1	8.93124	18.6007	9.31365	13.4433	15.4722	21.9871	14.1925	19.1953
TraesCS1A01G213100.1	TraesCS1B01G226600.1	TraesCS1D01G216000.1	24.3234	28.717	30.0535	33.4765	23.7179	27.1404	18.936	27.356
TraesCS1A01G213300.1	TraesCS1B01G226700.1	TraesCS1D01G216100.1	2.76789e-09	4.75581	4.18199	3.76169	8.82442	11.6394	2.14687	5.07818
TraesCS1A01G213400.1	TraesCS1B01G226800.1	TraesCS1D01G216200.1	90.9944	76.7838	77.6209	55.2376	106.849	63.7462	96.7815	66.0229
TraesCS1A01G213500.1	TraesCS1B01G227000.1	TraesCS1D01G216300.1	10.8606	5.91147	12.7572	11.1963	6.4551	1.36444	6.79667	3.88783
TraesCS1A01G213600.1	TraesCS1B01G227100.1	TraesCS1D01G216400.1	97.5719	118.219	112.911	147.147	167.099	230.625	135.664	233.082
TraesCS1A01G213700.1	TraesCS1B01G227300.1	TraesCS1D01G216500.1	2.21964	2.01624	0.491682	0.259649	1.40485e-09	2.2127e-09	0.488716	1.64183e-09
TraesCS1A01G213800.1	TraesCS1B01G227600.1	TraesCS1D01G216600.1	7.48458e-10	8.77496e-10	0.635318	1.01719e-09	9.07627e-10	0.317439	8.96271e-10	1.06073e-09
TraesCS1A01G213900.2	TraesCS1B01G227700.1	TraesCS1D01G216700.2	7.87318e-10	9.23055e-10	1.02033e-09	1.07e-09	9.5475e-10	1.50377e-09	9.42805e-10	1.1158e-09
TraesCS1A01G214000.1	TraesCS1B01G227800.1	TraesCS1D01G216900.1	2.91508	11.5152	8.24867	31.6818	9.72811	25.4985	54.0251	75.7145
TraesCS1A01G214100.1	TraesCS1B01G227900.1	TraesCS1D01G217000.1	1.62252e-09	0.295189	2.10271e-09	2.20507e-09	1.96756e-09	3.09899e-09	1.94295e-09	2.29946e-09
TraesCS1A01G214200.1	TraesCS1B01G228000.1	TraesCS1D01G217100.2	6.44819e-10	0.418369	1.88477	1.59895	2.11208	1.30882	1.89244	1.36169
TraesCS1A01G214300.1	TraesCS1B01G228100.1	TraesCS1D01G217200.2	7.56624	7.81683	5.58198	7.59749	8.51573	3.70335	0.584492	3.66477
TraesCS1A01G214400.1	TraesCS1B01G228300.1	TraesCS1D01G217400.1	0.545068	2.28653	2.00069	0.76934	0.786925	0.5533	2.26649	0.544595
TraesCS1A01G214500.1	TraesCS1B01G228400.1	TraesCS1D01G217500.1	2.04521e-09	2.39781e-09	2.65051e-09	2.77953e-09	2.48015e-09	3.90634e-09	2.44912e-09	2.89852e-09
TraesCS1A01G214600.1	TraesCS1B01G228500.1	TraesCS1D01G217600.1	125.908	156.827	281.536	364.267	136.604	193.281	262.246	300.392
TraesCS1A01G215000.1	TraesCS1B01G380800.1	TraesCS1D01G368700.1	5.18021e-09	6.0733e-09	6.71334e-09	7.04012e-09	6.28184e-09	9.89415e-09	6.20324e-09	7.3415e-09
TraesCS1A01G215100.1	TraesCS1B01G228600.1	TraesCS1D01G217700.1	2.96692e-09	3.47843e-09	3.84501e-09	1.32994	3.59788e-09	5.6668e-09	3.55286e-09	4.20479e-09
TraesCS1A01G215300.1	TraesCS1B01G228800.1	TraesCS1D01G217800.1	12.067	38.1393	13.5437	31.246	21.6026	42.1852	5.92663	13.7637
TraesCS1A01G215400.1	TraesCS1B01G228900.2	TraesCS1D01G217900.1	0.123033	0.11789	0.0798241	0.167286	0.116583	0.044815	0.371085	0.283936
TraesCS1A01G215500.1	TraesCS1B01G229000.1	TraesCS1D01G218000.1	101.26	176.679	2.25025	13.9254	146.322	155.385	34.6073	37.3917
TraesCS1A01G215600.1	TraesCS1B01G229100.2	TraesCS1D01G218100.1	10.0695	8.12323	6.33516	3.33542	9.8632	1.44588	10.1895	6.17665
TraesCS1A01G215900.1	TraesCS1B01G229400.1	TraesCS1D01G218200.1	0.536059	1.51335e-09	1.67284e-09	1.75427e-09	1.56532e-09	2.46544e-09	1.54573e-09	1.82937e-09
TraesCS1A01G216300.1	TraesCS1B01G229500.1	TraesCS1D01G218500.1	5.23646	6.35099	4.36112	19.5708	26.9172	23.3819	1.55931	2.08753
TraesCS1A01G216800.1	TraesCS1B01G229800.1	TraesCS1D01G218600.1	1.64814e-09	1.93228e-09	0.890842	0.971948	1.99863e-09	0.699014	1.97363e-09	2.33578e-09
TraesCS1A01G216900.1	TraesCS1B01G229900.1	TraesCS1D01G218700.1	0.648916	1.48344	0.285799	2.65003	0.833778	0.366174	1.48919	1.22358
TraesCS1A01G217000.1	TraesCS1B01G230100.1	TraesCS1D01G218800.1	1.55094	2.63861	3.45243e-09	3.73912	0.657831	5.08821e-09	3.19011e-09	3.77547e-09
TraesCS1A01G217100.1	TraesCS1B01G230200.1	TraesCS1D01G218900.1	5.79811e-09	10.5487	7.51411e-09	4.46059	10.5097	1.10743e-08	6.94317e-09	8.2172e-09
TraesCS1A01G217200.1	TraesCS1B01G230300.1	TraesCS1D01G219000.1	36.2126	43.6441	45.4157	67.1273	59.7441	48.9226	49.3282	86.556
TraesCS1A01G217300.1	TraesCS1B01G230500.1	TraesCS1D01G219100.1	12.4398	16.9523	21.3422	13.9521	13.1056	13.2959	14.7778	18.3317
TraesCS1A01G217400.1	TraesCS1B01G230600.1	TraesCS1D01G219200.1	0.270788	7.64463e-10	8.45027e-10	8.8616e-10	7.90713e-10	1.24541e-09	7.8082e-10	0.368252
TraesCS1A01G217500.1	TraesCS1B01G230800.1	TraesCS1D01G219300.1	1.36269e-09	1.59762e-09	1.76599e-09	0.305416	1.65248e-09	0.921974	1.63181e-09	1.93123
TraesCS1A01G217600.1	TraesCS1B01G230900.2	TraesCS1D01G219400.1	1.06336e-09	1.24669e-09	1.37807e-09	1.44516e-09	1.2895e-09	2.03101e-09	1.27337e-09	1.50702e-09
TraesCS1A01G217700.1	TraesCS1B01G019700.1	TraesCS1D01G219500.1	2.11847e-09	2.48371e-09	2.74545e-09	2.87909e-09	2.56899e-09	4.04627e-09	2.53685e-09	3.00234e-09
TraesCS1A01G217900.1	TraesCS1B01G231300.1	TraesCS1D01G219600.1	0.050822	0.25297	0.29383	0.0682488	3.69266e-10	5.81609e-10	0.236187	0.299093
TraesCS1A01G218000.1	TraesCS1B01G231400.2	TraesCS1D01G219700.1	3.87154	5.01432	3.7957	4.75863	4.20661	4.08274	1.94702	2.16898
TraesCS1A01G218200.1	TraesCS1B01G231600.1	TraesCS1D01G219800.1	9.72442e-10	1.1401e-09	1.26025e-09	0.573473	1.17924e-09	1.85736e-09	1.16449e-09	1.37817e-09
TraesCS1A01G218300.1	TraesCS1B01G231800.1	TraesCS1D01G219900.2	4.42379	5.99967	1.609	2.54905	2.28679	7.24091e-09	4.53977e-09	5.37279e-09
TraesCS1A01G218400.1	TraesCS1B01G231900.1	TraesCS1D01G220000.1	7.64256e-10	8.96017e-10	9.90445e-10	1.03866e-09	9.26784e-10	1.45972e-09	9.15189e-10	1.08312e-09
TraesCS1A01G218500.1	TraesCS1B01G232000.1	TraesCS1D01G220100.1	0.592822	1.15229	2.30162e-09	1.4454	3.87992	3.39214e-09	2.12674e-09	1.74441
TraesCS1A01G218600.1	TraesCS1B01G232100.1	TraesCS1D01G220300.1	2.1904e-09	2.56803e-09	2.83866e-09	2.97684e-09	2.65621e-09	4.18364e-09	2.62298e-09	3.10428e-09
TraesCS1A01G218700.1	TraesCS1B01G232200.2	TraesCS1D01G220400.1	1.03393e-09	1.21218e-09	1.33993e-09	1.40515e-09	1.25381e-09	1.97479e-09	1.23812e-09	1.46531e-09
TraesCS1A01G218800.1	TraesCS1B01G232300.1	TraesCS1D01G220500.1	22.4757	14.3458	51.9016	38.0949	9.21986	1.60055	9.77554	4.00806
TraesCS1A01G218900.1	TraesCS1B01G232400.1	TraesCS1D01G220600.1	15.1018	11.6163	11.8351	14.8627	5.61738	5.44927	4.42498	7.05723
TraesCS1A01G219000.1	TraesCS1B01G232500.1	TraesCS1D01G220700.1	4.05634	1.71356	5.50442	3.50157	0.599747	1.0301	2.90843e-09	3.44211e-09
TraesCS1A01G219100.1	TraesCS1B01G232600.1	TraesCS1D01G220800.1	1.46873e-09	1.72194e-09	1.90341e-09	1.99606e-09	1.78107e-09	2.80525e-09	1.75878e-09	2.08151e-09
TraesCS1A01G219200.1	TraesCS1B01G232700.2	TraesCS1D01G220900.1	0.528304	3.71116e-09	3.42191	3.28565	3.83859e-09	2.56173	2.4552	4.48611e-09
TraesCS1A01G219400.1	TraesCS1B01G232800.1	TraesCS1D01G221000.1	14.2944	14.9293	20.1462	22.0713	12.4453	8.3306	9.10783	8.64702
TraesCS1A01G219500.1	TraesCS1B01G232900.1	TraesCS1D01G221100.1	1.44128e-09	1.68977e-09	1.86785e-09	1.95877e-09	1.74779e-09	2.75284e-09	0.608017	2.04262e-09
TraesCS1A01G219700.1	TraesCS1B01G233000.1	TraesCS1D01G221200.1	1.41768e-09	1.66209e-09	1.83725e-09	1.92668e-09	1.71916e-09	2.70775e-09	1.69765e-09	2.00916e-09
TraesCS1A01G219800.1	TraesCS1B01G233100.2	TraesCS1D01G221300.1	0.184208	1.55739	0.73072	1.09648	0.400122	0.746756	1.32169e-09	1.56421e-09
TraesCS1A01G219900.1	TraesCS1B01G233200.1	TraesCS1D01G221400.1	1.07921e-09	1.26527e-09	1.39861e-09	1.46669e-09	1.30872e-09	2.06128e-09	1.29234e-09	1.52948e-09
TraesCS1A01G220000.1	TraesCS1B01G233300.1	TraesCS1D01G221500.1	4.17955e-09	4.90013e-09	5.41653e-09	5.68019e-09	5.06839e-09	2.82782	5.00497e-09	5.92335e-09
TraesCS1A01G220100.1	TraesCS1B01G233400.1	TraesCS1D01G221600.1	1.17304e-09	1.58869	1.52021e-09	1.59421e-09	3.84958	1.74298	1.4047e-09	1.66246e-09
TraesCS1A01G220200.2	TraesCS1B01G233500.3	TraesCS1D01G221700.1	1.27367e-09	1.49325e-09	1.65062e-09	1.73097e-09	1.54453e-09	2.4327e-09	1.52521e-09	1.80507e-09
TraesCS1A01G220300.1	TraesCS1B01G233600.1	TraesCS1D01G221800.1	20.2765	15.9918	55.3893	46.6361	93.7368	96.4449	30.7551	40.3171
TraesCS1A01G220700.1	TraesCS1B01G234200.1	TraesCS1D01G222200.1	2.13248e-09	2.50013e-09	2.7636e-09	2.89813e-09	2.58597e-09	4.07301e-09	2.55362e-09	3.02219e-09
TraesCS1A01G221000.1	TraesCS1B01G234300.2	TraesCS1D01G222600.2	5.70029	7.05708	19.7744	23.8891	8.76153	9.10734	3.65849	8.89996
TraesCS1A01G221100.3	TraesCS1B01G234400.4	TraesCS1D01G222700.2	1.19168	1.08596	2.77558	2.71249	0.651323	1.70218	1.01581	1.61881
TraesCS1A01G221200.1	TraesCS1B01G234500.1	TraesCS1D01G222800.1	1.0127	1.26908	2.85975	1.42937	2.93925e-09	3.60145	2.90247e-09	3.43506e-09
TraesCS1A01G221300.1	TraesCS1B01G234600.1	TraesCS1D01G222900.1	1.97136e-09	2.31123e-09	2.5548e-09	2.67916e-09	2.39059e-09	3.76527e-09	2.36068e-09	2.79385e-09
TraesCS1A01G221400.1	TraesCS1B01G234700.1	TraesCS1D01G223000.1	78.3205	66.4763	88.5424	115.799	15.664	10.7618	3.19731	20.7645
TraesCS1A01G221600.1	TraesCS1B01G234800.1	TraesCS1D01G223200.1	2.97938e-09	3.49304e-09	3.86116e-09	4.0491e-09	3.61298e-09	5.69059e-09	3.56778e-09	4.22244e-09
TraesCS1A01G221700.1	TraesCS1B01G234900.1	TraesCS1D01G223400.1	3.11814e-09	5.99414	5.00237	2.39884	6.04204	2.52346	1.31541	2.60334
TraesCS1A01G221800.1	TraesCS1B01G235000.1	TraesCS1D01G223500.1	8.83231	9.36892	13.6744	15.0706	14.5321	12.6522	13.694	21.8818
TraesCS1A01G221900.1	TraesCS1B01G235100.2	TraesCS1D01G223600.2	1.69296e-09	1.98483e-09	2.19401e-09	2.3008e-09	2.05299e-09	3.23354e-09	2.0273e-09	2.3993e-09
TraesCS1A01G222000.1	TraesCS1B01G235200.1	TraesCS1D01G223700.1	0.133898	9.40585e-10	1.03971e-09	0.473119	9.72883e-10	0.649265	0.686899	1.13699e-09
TraesCS1A01G222200.1	TraesCS1B01G235600.1	TraesCS1D01G223900.2	3.82096	8.14037	9.22372	8.04119	5.00738	4.76401	3.996	8.63994
TraesCS1A01G222300.1	TraesCS1B01G235700.1	TraesCS1D01G224000.1	5.3521e-09	6.27482e-09	6.9361e-09	7.27373e-09	6.49029e-09	1.02225e-08	6.40908e-09	7.58511e-09
TraesCS1A01G222500.1	TraesCS1B01G235800.1	TraesCS1D01G224100.1	2.078	4.20285	4.48651	13.8864	2.52939	4.56818	4.96985e-09	1.80538
TraesCS1A01G222600.1	TraesCS1B01G235900.1	TraesCS1D01G224200.1	5.09833e-09	5.97731e-09	6.60724e-09	6.92886e-09	6.18256e-09	9.73778e-09	6.1052e-09	7.22547e-09
TraesCS1A01G222700.1	TraesCS1B01G236000.1	TraesCS1D01G224300.1	15.0552	34.7259	20.9895	47.4239	48.2717	55.0789	53.4131	104.719
TraesCS1A01G222800.2	TraesCS1B01G236100.3	TraesCS1D01G224400.2	1.31132e-09	1.5374e-09	1.69942e-09	1.78214e-09	1.59019e-09	2.50462e-09	1.5703e-09	1.85844e-09
TraesCS1A01G222900.1	TraesCS1B01G236200.1	TraesCS1D01G224500.1	1.79908	0.261368	1.56084	0.643971	2.44264	1.16263	0.606048	1.6227
TraesCS1A01G223000.1	TraesCS1B01G236300.1	TraesCS1D01G224600.1	3.50508	2.62364	0.993418	2.16726	0.994943	2.08002	2.00406	6.80687
TraesCS1A01G223100.1	TraesCS1B01G236400.2	TraesCS1D01G224700.1	0.182449	0.510383	2.11563	0.840998	1.32565e-09	0.884688	0.373095	0.617384
TraesCS1A01G223200.1	TraesCS1B01G236500.1	TraesCS1D01G224800.1	8.97136	7.73168	7.64386	9.47776	6.79221	4.15255	4.26627	4.22733
TraesCS1A01G223300.2	TraesCS1B01G236600.1	TraesCS1D01G224900.1	4.31526e-10	5.05923e-10	5.59241e-10	5.86463e-10	5.23296e-10	8.24212e-10	5.16748e-10	6.11568e-10
TraesCS1A01G223400.1	TraesCS1B01G236700.1	TraesCS1D01G225000.1	4.53185e-09	5.31316e-09	5.8731e-09	6.15898e-09	5.49561e-09	8.6558e-09	5.42685e-09	6.42264e-09
TraesCS1A01G223500.1	TraesCS1B01G236800.1	TraesCS1D01G225100.1	3.17961e-09	3.72779e-09	4.12064e-09	4.32122e-09	3.85579e-09	6.07302e-09	3.80755e-09	4.50621e-09
TraesCS1A01G223600.1	TraesCS1B01G236900.1	TraesCS1D01G225200.1	0.594607	0.648172	4.94982	3.698	4.32034e-09	6.80471e-09	4.26629e-09	5.04912e-09
TraesCS1A01G223700.1	TraesCS1B01G237000.1	TraesCS1D01G225300.3	4.95454e-10	5.80872e-10	6.42088e-10	6.73343e-10	6.00818e-10	9.46313e-10	5.93301e-10	7.02168e-10
TraesCS1A01G223800.1	TraesCS1B01G237100.1	TraesCS1D01G225400.1	1.73515	4.49489	4.21835	3.74631	4.71586	1.70897	3.09516	6.31392
TraesCS1A01G223900.1	TraesCS1B01G237200.2	TraesCS1D01G225500.1	19.6722	28.9764	29.9828	37.4886	44.3795	60.3754	33.1905	35.2346
TraesCS1A01G224000.1	TraesCS1B01G237300.1	TraesCS1D01G225600.1	12.7832	14.8683	21.4763	14.086	21.3697	19.0299	22.7148	32.3706
TraesCS1A01G224700.1	TraesCS1B01G237700.1	TraesCS1D01G226100.1	1.10247	1.76559	2.21782	2.32068	1.53883	0.741767	1.63062	1.24824
TraesCS1A01G224800.1	TraesCS1B01G238000.1	TraesCS1D01G226200.1	2.83407	9.65872	6.46454	7.56604	9.19722	3.53322	3.80752	11.0278
TraesCS1A01G224900.1	TraesCS1B01G238100.1	TraesCS1D01G226300.1	5.14267e-09	6.02929e-09	6.66469e-09	6.98911e-09	6.23632e-09	9.82246e-09	6.15829e-09	7.2883e-09
TraesCS1A01G225000.1	TraesCS1B01G238200.1	TraesCS1D01G226400.1	4.37323e-10	5.1272e-10	5.66753e-10	5.94341e-10	5.30325e-10	8.35284e-10	5.2369e-10	6.19784e-10
TraesCS1A01G225100.1	TraesCS1B01G238300.1	TraesCS1D01G226500.1	1.46485e-10	1.71739e-10	1.89838e-10	1.99079e-10	1.77636e-10	2.79784e-10	0.0499945	0.127444
TraesCS1A01G225200.2	TraesCS1B01G238600.2	TraesCS1D01G226600.2	9.39984e-10	1.10204e-09	1.21818e-09	1.27748e-09	1.13988e-09	1.79536e-09	1.12562e-09	1.33217e-09
TraesCS1A01G225300.1	TraesCS1B01G238700.1	TraesCS1D01G226700.1	5.55746e-10	6.5156e-10	7.20225e-10	7.55283e-10	6.73933e-10	1.06147e-09	6.65501e-10	7.87616e-10
TraesCS1A01G225600.1	TraesCS1B01G239000.1	TraesCS1D01G226800.1	13.7881	11.8506	20.3461	14.4863	14.7646	27.4098	9.12847	13.3176
TraesCS1A01G225700.1	TraesCS1B01G238900.1	TraesCS1D01G226900.1	1.31424e-09	0.688121	0.710364	1.78611e-09	1.59373e-09	2.51018e-09	1.57379e-09	1.86257e-09
TraesCS1A01G226000.1	TraesCS1B01G240100.1	TraesCS1D01G227400.1	0.902404	2.54759e-09	0.922242	2.95314e-09	1.32433	6.19722	2.6021e-09	6.86058
TraesCS1A01G226100.1	TraesCS1B01G240200.1	TraesCS1D01G227500.1	2.96286	2.85223	3.00228	3.45822	2.78747	4.69133	3.49723	9.47103
TraesCS1A01G226200.1	TraesCS1B01G240300.1	TraesCS1D01G227600.1	3.69629e-09	0.672478	4.79025e-09	3.67207	2.25273	7.05989e-09	4.42627e-09	2.08753
TraesCS1A01G226300.2	TraesCS1B01G240400.1	TraesCS1D01G227700.1	9.1549e-10	1.07333e-09	1.18644e-09	1.24419e-09	1.11018e-09	1.74858e-09	1.09629e-09	1.29745e-09
TraesCS1A01G226500.1	TraesCS1B01G240500.1	TraesCS1D01G227900.1	6.85027e-10	8.03129e-10	8.87768e-10	0.37347	8.30706e-10	1.3084e-09	0.288984	9.70835e-10
TraesCS1A01G226600.1	TraesCS1B01G240600.1	TraesCS1D01G228000.1	10.225	14.5942	11.6046	25.0639	10.3228	1.46699e-08	3.33597	3.34113
TraesCS1A01G226700.1	TraesCS1B01G240700.1	TraesCS1D01G228100.1	2.06786e-09	2.42436e-09	2.67986e-09	2.81031e-09	0.510624	3.42754	2.47624e-09	2.93061e-09
TraesCS1A01G226800.1	TraesCS1B01G240800.1	TraesCS1D01G228200.1	7.06861e-09	8.28727e-09	9.16063e-09	9.60654e-09	8.57183e-09	1.3501e-08	8.46458e-09	1.00178e-08
TraesCS1A01G226900.1	TraesCS1B01G240900.1	TraesCS1D01G228400.1	0.422465	8.50758e-10	0.784451	0.162639	8.79971e-10	1.38599e-09	8.68961e-10	0.409822
TraesCS1A01G227000.1	TraesCS1B01G241100.1	TraesCS1D01G228600.2	5.71316e-10	6.69813e-10	7.40402e-10	7.76442e-10	6.92813e-10	1.09121e-09	6.84144e-10	8.09681e-10
TraesCS1A01G227100.1	TraesCS1B01G241200.1	TraesCS1D01G228700.1	4.78227e-09	5.60675e-09	6.19762e-09	6.4993e-09	5.79927e-09	9.13409e-09	5.72671e-09	6.77753e-09
TraesCS1A01G227200.1	TraesCS1B01G241300.1	TraesCS1D01G228800.1	9.67141e-10	1.13388e-09	0.640301	0.216763	0.23882	1.84723e-09	1.15814e-09	1.37065e-09
TraesCS1A01G227300.1	TraesCS1B01G241400.1	TraesCS1D01G228900.1	2.31673	3.97895	0.438459	1.80011e-09	5.32368	6.35902	3.65736	12.7267
TraesCS1A01G227500.1	TraesCS1B01G241600.1	TraesCS1D01G229200.1	9.31594e-10	1.0922e-09	1.20731e-09	1.26608e-09	1.12971e-09	1.77934e-09	1.11557e-09	1.32027e-09
TraesCS1A01G227600.1	TraesCS1B01G241900.3	TraesCS1D01G229300.1	1.99835	0.103289	2.58298	0.0634537	1.35758	0.0493629	1.80536	1.64948e-10
TraesCS1A01G227700.1	TraesCS1B01G242000.1	TraesCS1D01G229400.1	8.25027e-10	9.67265e-10	1.0692e-09	1.12125e-09	1.00048e-09	0.667681	0.281578	1.16925e-09
TraesCS1A01G227900.1	TraesCS1B01G242100.1	TraesCS1D01G229500.1	16.9768	15.9054	44.3625	35.9807	20.4458	22.3681	22.3578	28.2122
TraesCS1A01G228100.1	TraesCS1B01G242300.1	TraesCS1D01G229700.1	1.29175e-09	1.51446e-09	0.548242	2.33458	0.46829	1.59326	2.10791	6.40297
TraesCS1A01G228200.2	TraesCS1B01G242400.1	TraesCS1D01G230000.2	1.5577e-09	1.82625e-09	2.01872e-09	2.11698e-09	1.88896e-09	2.9752e-09	1.86533e-09	2.20761e-09
TraesCS1A01G228300.1	TraesCS1B01G242500.1	TraesCS1D01G230100.1	0.340999	0.1523	0.462993	0.880122	0.184868	0.587005	0.2585	0.67397
TraesCS1A01G228400.1	TraesCS1B01G242600.1	TraesCS1D01G230200.1	2.91813e-09	0.530904	10.1068	4.20706	3.5387e-09	5.5736e-09	3.49443e-09	4.13563e-09
TraesCS1A01G228500.1	TraesCS1B01G242700.1	TraesCS1D01G230300.1	6.29156e-09	7.37626e-09	8.15361e-09	8.5505e-09	7.62954e-09	1.20168e-08	7.53408e-09	8.91654e-09
TraesCS1A01G228900.1	TraesCS1B01G245100.1	TraesCS1D01G233100.1	9.57063	8.37961	15.2006	6.02256	15.9725	15.38	21.3961	22.7609
TraesCS1A01G229300.1	TraesCS1B01G244800.1	TraesCS1D01G232700.1	3.41098e-10	3.99905e-10	4.42049e-10	4.63567e-10	4.13636e-10	6.51494e-10	4.08461e-10	4.83411e-10
TraesCS1A01G229400.2	TraesCS1B01G244700.1	TraesCS1D01G232600.2	9.39487e-10	1.10146e-09	1.21754e-09	1.2768e-09	1.13928e-09	1.79441e-09	1.12503e-09	1.33146e-09
TraesCS1A01G229600.1	TraesCS1B01G244500.1	TraesCS1D01G232400.1	9.33309e-10	0.1698	1.20953e-09	0.508831	1.13179e-09	1.78261e-09	1.11763e-09	1.32271e-09
TraesCS1A01G229700.1	TraesCS1B01G244400.2	TraesCS1D01G232300.1	6.31171e-10	7.39987e-10	8.17972e-10	8.57788e-10	7.65397e-10	1.20553e-09	7.5582e-10	8.94509e-10
TraesCS1A01G229800.1	TraesCS1B01G244300.1	TraesCS1D01G232200.1	128.873	126.19	120.603	305.577	107.797	213.378	65.418	105.453
TraesCS1A01G229900.1	TraesCS1B01G244200.1	TraesCS1D01G232100.2	1.24912	0.511147	0.310011	1.78334	0.231257	0.633629	1.12146e-09	1.32724e-09
TraesCS1A01G230000.1	TraesCS1B01G244100.1	TraesCS1D01G232000.1	3.22293e-09	3.77857e-09	4.17678e-09	4.38009e-09	3.90832e-09	6.15576e-09	3.85942e-09	4.5676e-09
TraesCS1A01G230100.1	TraesCS1B01G244000.1	TraesCS1D01G231800.1	2.89313	3.60807	2.89415	3.69113	2.33309	3.3291	2.06876	2.41997
TraesCS1A01G230200.1	TraesCS1B01G243900.3	TraesCS1D01G231700.2	5.3041e-09	6.21855e-09	6.8739e-09	7.2085e-09	6.43208e-09	1.01308e-08	6.3516e-09	7.51708e-09
TraesCS1A01G230300.1	TraesCS1B01G243900.3	TraesCS1D01G231700.2	6.50136e-10	7.62222e-10	8.4255e-10	8.83562e-10	7.88395e-10	1.24175e-09	0.221888	9.21386e-10
TraesCS1A01G230400.1	TraesCS1B01G243800.2	TraesCS1D01G231600.1	2.53037	3.89643	4.12974	4.72334	7.99131	22.3338	6.52907	15.8896
TraesCS1A01G230500.1	TraesCS1B01G243700.2	TraesCS1D01G231500.1	8.33554e-10	9.77263e-10	1.08025e-09	1.13284e-09	1.01082e-09	1.59208e-09	9.98173e-10	1.18133e-09
TraesCS1A01G230800.1	TraesCS1B01G243600.1	TraesCS1D01G231400.1	5.92394e-09	6.94526e-09	7.67719e-09	8.05089e-09	7.18374e-09	1.13147e-08	7.09386e-09	8.39554e-09
TraesCS1A01G230900.1	TraesCS1B01G243500.1	TraesCS1D01G231300.1	11.5665	20.7406	6.92566	16.1993	13.6964	23.1125	10.6111	45.8742
TraesCS1A01G231000.1	TraesCS1B01G243400.1	TraesCS1D01G231200.1	25.6791	18.6788	24.8671	3.21335	26.124	18.5421	8.58429e-09	16.3962
TraesCS1A01G231100.1	TraesCS1B01G243300.1	TraesCS1D01G231000.1	8.59353	4.85265	16.1097	13.9877	10.5638	4.81998	4.02999	7.87188
TraesCS1A01G231200.1	TraesCS1B01G243200.1	TraesCS1D01G230900.1	5.27257e-09	6.18159e-09	6.83304e-09	7.16565e-09	6.39385e-09	1.00706e-08	6.31385e-09	7.4724e-09
TraesCS1A01G231500.1	TraesCS1B01G243000.1	TraesCS1D01G230800.1	1.16304e-09	1.36356e-09	1.50726e-09	1.58062e-09	0.701552	0.493273	1.39273e-09	1.64829e-09
TraesCS1A01G231600.1	TraesCS1B01G242900.1	TraesCS1D01G230700.1	3.26143e-09	3.82372e-09	4.22669e-09	4.43243e-09	3.95502e-09	6.22931e-09	3.90553e-09	4.62218e-09
TraesCS1A01G231700.1	TraesCS1B01G242800.1	TraesCS1D01G230600.1	5.57931e-09	6.54121e-09	7.23056e-09	7.58252e-09	6.76582e-09	1.06564e-08	6.68117e-09	7.90712e-09
TraesCS1A01G232000.1	TraesCS1B01G245400.1	TraesCS1D01G233400.1	0.118731	0.631332	0.384519	9.66817e-10	0.429117	1.35876e-09	8.51889e-10	1.00821e-09
TraesCS1A01G232200.1	TraesCS1B01G245500.1	TraesCS1D01G233500.1	4.63849e-09	5.43818e-09	6.01129e-09	6.3039e-09	5.62491e-09	8.85947e-09	5.55454e-09	6.57376e-09
TraesCS1A01G232300.1	TraesCS1B01G245600.1	TraesCS1D01G233600.1	0.832702	0.34546	0.458061	1.31144	2.07271	9.06688e-10	0.768717	4.26481
TraesCS1A01G232500.1	TraesCS1B01G245700.1	TraesCS1D01G233800.1	6.39359e-09	7.49587e-09	8.28583e-09	8.68916e-09	7.75326e-09	1.22117e-08	12.4558	11.7301
TraesCS1A01G232600.1	TraesCS1B01G245800.1	TraesCS1D01G233900.1	5.18778e-09	6.08218e-09	6.72315e-09	7.05041e-09	6.29102e-09	9.90862e-09	6.21231e-09	2.25673
TraesCS1A01G232700.1	TraesCS1B01G120600.1	TraesCS1D01G101600.1	1.87253e-09	2.19536e-09	2.42672e-09	2.54485e-09	2.27074e-09	3.57651e-09	2.24233e-09	2.65379e-09
TraesCS1A01G232800.1	TraesCS1B01G245900.1	TraesCS1D01G234000.1	3.1045e-09	3.63973e-09	4.0233e-09	4.21915e-09	3.76471e-09	5.92957e-09	3.7176e-09	4.39976e-09
TraesCS1A01G232900.1	TraesCS1B01G246000.1	TraesCS1D01G234100.2	3.13392	4.0002e-09	4.42177e-09	4.637e-09	0.84253	1.44709	4.08579e-09	4.83551e-09
TraesCS1A01G233200.1	TraesCS1B01G249800.1	TraesCS1D01G238300.1	37.2814	45.916	65.5645	60.2155	63.8605	49.9211	48.5555	74.8568
TraesCS1A01G233300.1	TraesCS1B01G249900.1	TraesCS1D01G238400.1	1.319	9.2655e-09	1.0242e-08	1.07405e-08	9.58365e-09	1.50946e-08	9.46374e-09	1.12003e-08
TraesCS1A01G233400.1	TraesCS1B01G250000.1	TraesCS1D01G238500.1	0.759057	2.25974	2.70669	1.4092	2.51406	2.80594	3.18692	4.61012
TraesCS1A01G233500.1	TraesCS1B01G250100.1	TraesCS1D01G238600.1	4.66862	2.85102	4.99717	9.14162	7.08742	4.5415	5.74047	8.99032
TraesCS1A01G233600.1	TraesCS1B01G250300.1	TraesCS1D01G238700.1	12.9284	15.7617	8.44199	20.2968	21.9234	15.7065	13.4196	20.3684
TraesCS1A01G233700.1	TraesCS1B01G249700.1	TraesCS1D01G238200.1	78.9778	117.621	110.326	148.447	118.042	102.048	110.041	150.218
TraesCS1A01G233800.1	TraesCS1B01G249600.1	TraesCS1D01G238100.1	1.62549e-09	1.90573e-09	2.10657e-09	0.8862	1.97117e-09	1.09978	1.94651e-09	2.30368e-09
TraesCS1A01G234100.1	TraesCS1B01G249400.1	TraesCS1D01G237900.1	0.257485	0.205597	0.186898	0.618083	5.34011e-10	8.41089e-10	0.191265	6.24091e-10
TraesCS1A01G234200.1	TraesCS1B01G249300.1	TraesCS1D01G237800.3	5.99804e-10	7.03213e-10	7.77322e-10	8.1516e-10	7.2736e-10	1.14562e-09	7.18259e-10	8.50055e-10
TraesCS1A01G234300.1	TraesCS1B01G249200.1	TraesCS1D01G237700.1	2.70424	3.59485	7.34708	1.81576	3.44368	7.73687e-09	1.70883	5.74078e-09
TraesCS1A01G234400.1	TraesCS1B01G249100.2	TraesCS1D01G237600.1	5.94808	10.8163	2.42063	4.91278	4.83944	7.48267	5.53305	3.53195
TraesCS1A01G234600.1	TraesCS1B01G249000.1	TraesCS1D01G237500.1	274.36	105.035	155.699	108.413	6.16279	2.84853	1.10686	10.2751
TraesCS1A01G234700.1	TraesCS1B01G248900.1	TraesCS1D01G237400.1	1.16419e-09	1.3649e-09	1.50874e-09	1.58218e-09	1.41176e-09	2.22359e-09	1.3941e-09	1.64991e-09
TraesCS1A01G234800.1	TraesCS1B01G248700.1	TraesCS1D01G237200.1	8.85405	3.37181	9.48172	9.1931	2.45831	0.775761	2.19032e-09	1.033
TraesCS1A01G234900.1	TraesCS1B01G248800.2	TraesCS1D01G237300.1	0.132835	0.225992	2.95694e-10	0.0511384	2.76688e-10	4.35796e-10	2.73227e-10	0.12886
TraesCS1A01G235000.1	TraesCS1B01G248600.1	TraesCS1D01G237100.1	2.66399e-09	3.12328e-09	3.45243e-09	3.62048e-09	3.23053e-09	5.08821e-09	3.19011e-09	3.77547e-09
TraesCS1A01G235100.2	TraesCS1B01G248300.2	TraesCS1D01G236800.2	1.24726e-09	1.46229e-09	1.61639e-09	1.69507e-09	1.5125e-09	2.38225e-09	1.49358e-09	1.76764e-09
TraesCS1A01G235200.1	TraesCS1B01G248400.1	TraesCS1D01G236900.1	5.67025e-10	0.264734	7.34841e-10	7.70611e-10	6.87609e-10	1.08301e-09	6.79006e-10	8.036e-10
TraesCS1A01G235300.1	TraesCS1B01G248500.1	TraesCS1D01G237000.1	1.41007	3.94453	1.09491e-08	1.14821e-08	7.23537	1.61369e-08	1.01172e-08	1.19736e-08
TraesCS1A01G235500.1	TraesCS1B01G248200.3	TraesCS1D01G236700.1	44.7266	50.3314	33.8521	36.8764	14.606	14.7437	15.4413	22.2515
TraesCS1A01G235700.1	TraesCS1B01G250500.1	TraesCS1D01G238800.1	1.88647e-09	0.343211	3.46444	3.67628	0.465833	1.27635	0.79582	1.60813
TraesCS1A01G235900.3	TraesCS1B01G247900.1	TraesCS1D01G236400.3	6.55177e-10	7.68133e-10	8.49083e-10	8.90414e-10	7.94509e-10	1.25138e-09	7.84568e-10	9.28532e-10
TraesCS1A01G236000.2	TraesCS1B01G247800.1	TraesCS1D01G236300.1	6.50613e-10	7.62781e-10	8.43168e-10	8.8421e-10	7.88973e-10	1.24266e-09	7.79102e-10	9.22062e-10
TraesCS1A01G236100.4	TraesCS1B01G247700.2	TraesCS1D01G236200.1	5.29697e-10	6.21019e-10	6.86466e-10	7.19881e-10	6.42344e-10	1.01172e-09	6.34307e-10	7.50698e-10
TraesCS1A01G236200.1	TraesCS1B01G247500.1	TraesCS1D01G236100.1	5.00485e-09	5.86771e-09	6.48609e-09	6.80181e-09	6.0692e-09	9.55923e-09	5.99326e-09	7.09299e-09
TraesCS1A01G236400.1	TraesCS1B01G247300.1	TraesCS1D01G236000.1	4.46288	2.53244	13.469	3.84757	8.2182	3.38883	4.67958	7.19013
TraesCS1A01G236500.1	TraesCS1B01G247200.1	TraesCS1D01G235900.1	0.210458	0.229417	0.417425	1.99637	1.52916e-09	2.40849e-09	0.430372	1.78711e-09
TraesCS1A01G236600.2	TraesCS1B01G247100.1	TraesCS1D01G235800.1	4.54288e-10	5.32609e-10	5.88738e-10	6.17396e-10	5.50897e-10	8.67686e-10	5.44005e-10	6.43826e-10
TraesCS1A01G236700.1	TraesCS1B01G247000.1	TraesCS1D01G235700.1	1.65579	1.83059	11.0739	6.62869	2.44081	5.15541	2.90468	1.57269
TraesCS1A01G236900.2	TraesCS1B01G246900.2	TraesCS1D01G235500.2	1.31716e-09	1.54425e-09	1.70699e-09	1.79008e-09	1.59728e-09	2.51577e-09	1.57729e-09	1.86671e-09
TraesCS1A01G237000.1	TraesCS1B01G246800.1	TraesCS1D01G235400.1	9.93961e-09	28.9523	1.28813e-08	70.134	1.20534e-08	24.5192	1.19026e-08	14.0866
TraesCS1A01G237200.3	TraesCS1B01G246700.4	TraesCS1D01G235200.1	3.97807e-10	4.66391e-10	5.15542e-10	5.40637e-10	4.82406e-10	7.59809e-10	4.7637e-10	5.63781e-10
TraesCS1A01G237800.1	TraesCS1B01G246200.1	TraesCS1D01G234600.1	148.244	193.827	133.78	177.451	233.841	211.245	113.137	142.409
TraesCS1A01G237900.1	TraesCS1B01G246400.1	TraesCS1D01G234700.1	1.55633e-09	1.82465e-09	2.01695e-09	2.11512e-09	1.88731e-09	2.97259e-09	1.86369e-09	2.20567e-09
TraesCS1A01G238100.1	TraesCS1B01G246600.1	TraesCS1D01G235100.1	6.19274e-09	8.67384	4.09994	2.77593	7.5097e-09	6.8164	7.41574e-09	3.49743
TraesCS1A01G238700.1	TraesCS1B01G250600.1	TraesCS1D01G238900.1	18.1617	8.17826	35.215	11.567	35.7616	48.158	27.0237	14.6733
TraesCS1A01G238800.1	TraesCS1B01G250900.1	TraesCS1D01G239000.1	6.22534e-09	8.92249	3.36488	1.39527	29.3792	54.9972	17.5358	131.665
TraesCS1A01G238900.1	TraesCS1B01G251000.1	TraesCS1D01G239100.1	1.72506e-10	2.02246e-10	2.2356e-10	2.34443e-10	2.09191e-10	3.29484e-10	2.06574e-10	2.44479e-10
TraesCS1A01G239000.1	TraesCS1B01G251200.1	TraesCS1D01G239200.1	92.7279	94.4254	103.975	117.762	71.3845	65.4698	61.1238	52.7618
TraesCS1A01G239100.1	TraesCS1B01G251300.1	TraesCS1D01G239300.1	1.82508	3.03804	3.35762	2.19267	0.917491	1.81459	1.63871	2.14622
TraesCS1A01G239200.1	TraesCS1B01G251400.1	TraesCS1D01G239400.3	1.21314e-09	1.42229e-09	1.57218e-09	1.64871e-09	1.47113e-09	2.31709e-09	1.45273e-09	1.71929e-09
TraesCS1A01G239300.1	TraesCS1B01G251500.1	TraesCS1D01G239500.1	11.5855	8.2308	15.2912	28.3695	30.1604	26.7892	38.7614	74.3935
TraesCS1A01G239400.1	TraesCS1B01G251600.1	TraesCS1D01G239600.1	2.23172e-09	2.61648e-09	2.89222e-09	3.03301e-09	2.70633e-09	1.50995	2.67247e-09	3.16285e-09
TraesCS1A01G239500.1	TraesCS1B01G251700.1	TraesCS1D01G239700.1	1.31619e-09	1.5431e-09	0.994308	1.78876e-09	1.27108	2.51391e-09	1.57612e-09	2.43788
TraesCS1A01G239600.1	TraesCS1B01G251800.1	TraesCS1D01G239800.2	0.50104	3.51963e-09	4.88432	2.30954	3.64049e-09	5.73392e-09	3.59494e-09	1.25321
TraesCS1A01G239700.2	TraesCS1B01G251900.1	TraesCS1D01G239900.1	2.23876e-09	2.62474e-09	2.90135e-09	3.04258e-09	2.71486e-09	4.27602e-09	2.6809e-09	3.17282e-09
TraesCS1A01G239800.1	TraesCS1B01G252000.1	TraesCS1D01G240000.1	3.14854	6.08447	6.89359	7.60559	3.122	8.86907	5.41189	10.7515
TraesCS1A01G240000.1	TraesCS1B01G252100.2	TraesCS1D01G240100.2	9.73509e-10	1.14135e-09	1.26163e-09	1.32304e-09	1.18054e-09	1.85939e-09	1.16577e-09	1.37968e-09
TraesCS1A01G240100.1	TraesCS1B01G252200.2	TraesCS1D01G240200.1	0.450512	0.506482	0.819521	2.65718	1.85128	0.460097	0.370244	1.53743
TraesCS1A01G240200.1	TraesCS1B01G252300.1	TraesCS1D01G240300.1	21.8436	34.959	29.7315	81.1228	35.4002	117.372	8.12796	39.7492
TraesCS1A01G240300.1	TraesCS1B01G252400.1	TraesCS1D01G240400.1	1.37377e-09	1.61061e-09	1.78035e-09	1.86701e-09	1.66592e-09	2.62388e-09	0.596677	1.94693e-09
TraesCS1A01G240500.1	TraesCS1B01G252600.1	TraesCS1D01G240600.1	1.80582e-09	2.73412	1.7425	0.404735	0.654653	0.765891	2.16245e-09	0.785547
TraesCS1A01G240600.2	TraesCS1B01G252700.2	TraesCS1D01G240700.1	4.36034e-10	5.11208e-10	5.65082e-10	5.92588e-10	5.28761e-10	8.32821e-10	5.22146e-10	6.17956e-10
TraesCS1A01G240900.1	TraesCS1B01G252800.1	TraesCS1D01G240900.1	8.10146e-09	9.49819e-09	1.04992e-08	1.10102e-08	9.82434e-09	1.54737e-08	9.70142e-09	1.14816e-08
TraesCS1A01G241000.1	TraesCS1B01G252900.1	TraesCS1D01G241000.1	122.778	140.822	263.269	294.503	107.533	144.352	106.916	158.819
TraesCS1A01G241100.1	TraesCS1B01G253000.1	TraesCS1D01G241100.1	4.83439e-09	5.66786e-09	6.26517e-09	6.57014e-09	1.19378	9.23364e-09	3.68938	2.01812
TraesCS1A01G241300.1	TraesCS1B01G253100.2	TraesCS1D01G241200.1	6.20574e-10	7.27563e-10	8.04239e-10	8.43386e-10	7.52546e-10	1.18529e-09	7.43131e-10	8.79491e-10
TraesCS1A01G241400.1	TraesCS1B01G253200.1	TraesCS1D01G241300.1	0.835731	0.363912	2.83535	2.71842e-09	2.42563e-09	3.82046e-09	3.94673	7.40984
TraesCS1A01G241500.1	TraesCS1B01G253300.1	TraesCS1D01G241400.1	3.14599	1.14617	1.71118	6.13856	3.25873	1.9426	0.66442	4.21545
TraesCS1A01G241700.1	TraesCS1B01G253400.1	TraesCS1D01G241600.1	9.59557e-10	1.12499e-09	1.24355e-09	1.30408e-09	1.16362e-09	1.83275e-09	0.327492	1.3599e-09
TraesCS1A01G241900.1	TraesCS1B01G253500.1	TraesCS1D01G241800.2	131.378	241.474	365.12	551.529	211.131	157.571	222.979	311.83
TraesCS1A01G242200.1	TraesCS1B01G253700.1	TraesCS1D01G242100.1	0.168342	1.18255e-09	0.333892	0.452134	1.10657	1.92652e-09	1.20785e-09	1.1393
TraesCS1A01G242500.1	TraesCS1B01G253900.1	TraesCS1D01G242400.1	5.12336e-10	0.454676	0.169598	6.96287e-10	6.21291e-10	9.78558e-10	6.13517e-10	0.445741
TraesCS1A01G242600.1	TraesCS1B01G254100.1	TraesCS1D01G242600.1	6.64722	9.62512	5.7116	10.0671	13.3907	16.3997	10.7417	14.9945
TraesCS1A01G242700.1	TraesCS1B01G254200.1	TraesCS1D01G242700.1	8.57111e-09	1.00488e-08	1.11078e-08	1.16485e-08	1.03939e-08	1.63708e-08	1.02638e-08	1.21472e-08
TraesCS1A01G242800.1	TraesCS1B01G254300.1	TraesCS1D01G242800.1	0.419578	0.335026	0.237539	2.17059	0.432848	1.37058e-09	8.59297e-10	1.01697e-09
TraesCS1A01G242900.1	TraesCS1B01G254400.1	TraesCS1D01G242900.1	6.38659	6.65306	7.12837	11.2266	4.9107	7.02061	6.01537	9.31529
TraesCS1A01G243000.1	TraesCS1B01G254500.1	TraesCS1D01G243000.1	0.799235	5.02596	3.21804	1.5513	3.96867	11.7661	7.37024	20.9208
TraesCS1A01G243100.1	TraesCS1B01G254600.1	TraesCS1D01G243100.1	0.109667	0.47803	0.829584	0.731386	0.575062	0.111323	0.0895826	0.148238
TraesCS1A01G243200.2	TraesCS1B01G254700.1	TraesCS1D01G243200.1	9.27455e-10	1.08735e-09	1.20194e-09	1.26045e-09	1.12469e-09	1.77143e-09	1.11062e-09	1.31441e-09
TraesCS1A01G243300.1	TraesCS1B01G254800.1	TraesCS1D01G243300.1	2.70242	2.40781	4.5425	5.87798	2.63404	0.763754	4.179	2.02779
TraesCS1A01G243400.1	TraesCS1B01G254900.1	TraesCS1D01G243400.1	1.11481e-09	0.520485	1.44475e-09	1.60722	1.35189e-09	2.12928e-09	1.33497e-09	1.57993e-09
TraesCS1A01G243500.1	TraesCS1B01G255000.1	TraesCS1D01G243500.1	1.4196e-10	1.66435e-10	0.0767316	0.0318172	1.7215e-10	2.71143e-10	1.69996e-10	2.01189e-10
TraesCS1A01G243700.1	TraesCS1B01G255100.1	TraesCS1D01G243700.1	2.00525	1.44921	2.11417	3.28084	0.758549	1.19938	0.993621	1.58344
TraesCS1A01G243800.1	TraesCS1B01G255200.1	TraesCS1D01G243800.1	2.14502	6.05562e-09	6.69379e-09	7.01963e-09	6.26355e-09	9.86535e-09	6.18518e-09	7.32013e-09
TraesCS1A01G243900.1	TraesCS1B01G255400.1	TraesCS1D01G243900.1	1.51439	1.69224	1.19983	4.92593e-09	0.895027	6.92287e-09	4.34037e-09	5.1368e-09
TraesCS1A01G244100.2	TraesCS1B01G255500.1	TraesCS1D01G244000.1	7.16567e-10	8.40107e-10	9.28642e-10	9.73846e-10	8.68954e-10	1.36864e-09	8.58082e-10	1.01553e-09
TraesCS1A01G244200.1	TraesCS1B01G255600.1	TraesCS1D01G244100.1	0.754305	0.945269	1.46865	1.26698	1.09465e-09	0.61074	1.08095e-09	0.509801
TraesCS1A01G244300.1	TraesCS1B01G255700.1	TraesCS1D01G244200.1	3.07224e-09	3.60191e-09	1.30391	3.34991	3.72559e-09	4.97264	3.67898e-09	1.33645
TraesCS1A01G244700.1	TraesCS1B01G255900.1	TraesCS1D01G244400.1	5.99703e-10	7.03094e-10	7.7719e-10	8.15022e-10	7.27237e-10	1.14543e-09	7.18138e-10	8.49912e-10
TraesCS1A01G244800.1	TraesCS1B01G256000.1	TraesCS1D01G244500.1	5.07645e-09	5.95166e-09	6.57888e-09	6.89912e-09	6.15602e-09	9.69599e-09	6.079e-09	7.19446e-09
TraesCS1A01G244900.2	TraesCS1B01G256100.1	TraesCS1D01G244700.1	5.11155e-10	0.238649	6.62437e-10	6.94682e-10	6.19859e-10	0.34584	6.12103e-10	7.24421e-10
TraesCS1A01G245000.3	TraesCS1B01G256200.2	TraesCS1D01G244900.2	2.57525e-10	3.01924e-10	3.33742e-10	3.49988e-10	3.12291e-10	4.91871e-10	3.08384e-10	3.6497e-10
TraesCS1A01G245300.1	TraesCS1B01G256300.2	TraesCS1D01G245000.1	6.0021e-10	7.03689e-10	7.77848e-10	8.15711e-10	7.27852e-10	1.1464e-09	7.18745e-10	8.5063e-10
TraesCS1A01G245400.1	TraesCS1B01G256400.1	TraesCS1D01G245100.1	2.8297e-09	1.32113	3.66717e-09	0.634214	1.02583	5.4047e-09	1.19373	4.01031e-09
TraesCS1A01G245500.1	TraesCS1B01G256500.1	TraesCS1D01G245200.2	27.0189	13.2025	31.6314	24.6998	11.6254	7.79443	11.6906	7.70612
TraesCS1A01G245600.1	TraesCS1B01G256600.1	TraesCS1D01G245300.1	5.46383	6.35935	9.15036	12.2309	5.77942	12.0224	9.41549	13.7459
TraesCS1A01G245700.1	TraesCS1B01G256700.1	TraesCS1D01G245400.1	6.71799e-10	7.8762e-10	8.70624e-10	0.396177	8.14665e-10	1.28313e-09	0.283404	9.52088e-10
TraesCS1A01G246300.1	TraesCS1B01G257000.1	TraesCS1D01G245600.1	2.1312e-09	0.995017	2.76194e-09	1.73448	1.28555	1.44193	2.55208e-09	3.02038e-09
TraesCS1A01G246400.1	TraesCS1B01G257100.1	TraesCS1D01G245700.1	10.8619	9.38846	13.2097	7.04965	6.72401	7.19753	7.48542	9.02349
TraesCS1A01G246500.1	TraesCS1B01G257200.1	TraesCS1D01G245800.1	1.07153	1.22478	1.78101	1.28829	0.692852	1.84378	0.243284	0.805154
TraesCS1A01G246600.1	TraesCS1B01G257300.1	TraesCS1D01G245900.2	8.20425	12.9364	5.53281	10.6644	12.8354	15.7285	8.17724	16.9692
TraesCS1A01G246800.1	TraesCS1B01G257400.1	TraesCS1D01G246100.1	23.1558	21.5249	33.6163	36.7586	26.3286	11.4873	41.199	22.8203
TraesCS1A01G246900.1	TraesCS1B01G257500.1	TraesCS1D01G246200.1	14.7119	9.1067	12.2429	13.0857	13.6883	9.65687	9.28084	10.9914
TraesCS1A01G247100.1	TraesCS1B01G257700.1	TraesCS1D01G246300.1	6.33462	6.05263	4.21516	5.66172	10.3645	6.06668	5.47168	20.1457
TraesCS1A01G247200.1	TraesCS1B01G257800.1	TraesCS1D01G246400.1	7.22366	0.964941	10.1157	1.41617	4.98838	0.644689	8.05213	1.35041
TraesCS1A01G247300.1	TraesCS1B01G257900.1	TraesCS1D01G246500.1	0.110285	7.74713e-10	8.56357e-10	8.98042e-10	8.01315e-10	1.2621e-09	7.91289e-10	9.36486e-10
TraesCS1A01G247400.1	TraesCS1B01G258000.1	TraesCS1D01G246600.1	2.14667e-09	2.51676e-09	2.78199e-09	2.91741e-09	0.778217	4.10012e-09	2.57061e-09	3.0423e-09
TraesCS1A01G247500.1	TraesCS1B01G258100.1	TraesCS1D01G246700.1	4.30375e-10	0.156599	0.284932	0.289377	5.21899e-10	8.22013e-10	5.15369e-10	0.187216
TraesCS1A01G247700.1	TraesCS1B01G267000.4	TraesCS1D01G247100.1	3.0401	1.40166	2.81908	3.25952	1.26664	0.587141	3.12838	0.852367
TraesCS1A01G247800.1	TraesCS1B01G258200.1	TraesCS1D01G247200.1	0.31789	2.23307e-09	2.4684e-09	2.58856e-09	0.470333	0.807824	0.650063	2.69937e-09
TraesCS1A01G247900.1	TraesCS1B01G258300.1	TraesCS1D01G247300.1	3.91444e-10	4.58931e-10	5.07296e-10	5.31989e-10	4.74689e-10	7.47655e-10	4.6875e-10	5.54763e-10
TraesCS1A01G248000.1	TraesCS1B01G258400.1	TraesCS1D01G247400.1	1.13732e-08	1.3334e-08	1.47392e-08	1.54567e-08	4.12305	2.17227e-08	1.36193e-08	1.61184e-08
TraesCS1A01G248100.1	TraesCS1B01G258600.1	TraesCS1D01G247500.1	0.326297	0.711382	0.829764	0.876368	0.708757	3.73416e-09	2.34117e-09	2.77076e-09
TraesCS1A01G248200.1	TraesCS1B01G258700.1	TraesCS1D01G247600.2	18.0109	8.0231	15.8913	16.3405	6.43741	8.81566	4.87703	12.2897
TraesCS1A01G248300.1	TraesCS1B01G258800.1	TraesCS1D01G247700.1	3.54858	0.998576	4.17009	2.03937	11.8669	3.54923	1.64316e-09	2.12272
TraesCS1A01G248400.1	TraesCS1B01G259000.1	TraesCS1D01G247800.1	1.78762	2.30593	2.06385	1.80685	1.68135	2.52046	2.11157	2.51936
TraesCS1A01G248600.1	TraesCS1B01G259300.2	TraesCS1D01G248100.2	2.82609e-10	0.331332	3.6625e-10	3.84078e-10	3.42709e-10	5.39781e-10	3.38422e-10	4.0052e-10
TraesCS1A01G248700.1	TraesCS1B01G259400.1	TraesCS1D01G248200.1	4.43555e-09	0.806974	1.88253	7.02223	1.09529	8.47187e-09	5.31153e-09	6.28616e-09
TraesCS1A01G248800.1	TraesCS1B01G259500.1	TraesCS1D01G248300.1	3.91007	3.00865	6.71373	9.24116	4.25756	2.95446	1.04095	1.90201
TraesCS1A01G248900.1	TraesCS1B01G259600.1	TraesCS1D01G248400.1	0.732313	1.93242	0.832778	1.70949e-09	0.456006	2.40251e-09	1.50628e-09	0.710397
TraesCS1A01G249000.1	TraesCS1B01G259700.1	TraesCS1D01G248500.1	30.1612	61.6888	13.239	33.025	135.636	114.762	47.6408	13.3232
TraesCS1A01G249100.1	TraesCS1B01G259800.1	TraesCS1D01G248600.1	8.79851e-10	1.03154e-09	1.14025e-09	1.19576e-09	1.06696e-09	1.68051e-09	1.05361e-09	1.24694e-09
TraesCS1A01G249200.1	TraesCS1B01G259900.1	TraesCS1D01G248700.1	1.79759e-09	2.1075e-09	2.3296e-09	2.443e-09	2.17987e-09	3.43338e-09	2.15259e-09	2.54758e-09
TraesCS1A01G249300.1	TraesCS1B01G260000.1	TraesCS1D01G248800.1	13.6879	6.72771	15.4524	19.9198	3.19792	6.58245	5.16937e-09	4.31585
TraesCS1A01G249400.1	TraesCS1B01G260100.1	TraesCS1D01G248900.1	7.52076	9.11186	10.512	10.7829	7.51666	5.39363	4.12452	8.76097
TraesCS1A01G249500.1	TraesCS1B01G260300.1	TraesCS1D01G249000.1	1.45371	1.30193	1.80111	5.30794	1.29782	1.25596	9.07372e-10	1.18549
TraesCS1A01G249600.1	TraesCS1B01G260400.1	TraesCS1D01G249100.1	5.34633	1.55561	3.09662	6.18395	1.57232	2.72189e-09	1.20236	1.42475
TraesCS1A01G249800.1	TraesCS1B01G260500.1	TraesCS1D01G249300.1	1.34005e-09	1.57108e-09	1.73664e-09	1.82118e-09	1.62502e-09	2.55948e-09	1.60469e-09	1.89914e-09
TraesCS1A01G250000.1	TraesCS1B01G260700.1	TraesCS1D01G249600.1	3.52028e-09	4.12719e-09	4.56214e-09	1.91922	4.26891e-09	6.7237e-09	4.2155e-09	4.98902e-09
TraesCS1A01G250100.1	TraesCS1B01G260800.1	TraesCS1D01G249700.1	14.8857	30.6698	11.0812	15.3116	29.4589	31.2649	10.6926	15.8872
TraesCS1A01G250300.1	TraesCS1B01G260900.1	TraesCS1D01G249900.1	2.70586	0.984115	1.36212	0.404118	5.01541	3.44385e-09	2.15916e-09	0.78435
TraesCS1A01G250400.1	TraesCS1B01G261000.1	TraesCS1D01G250000.1	122.17	135.802	55.436	73.1467	129.708	174.346	75.8676	61.0113
TraesCS1A01G250500.1	TraesCS1B01G261100.1	TraesCS1D01G250100.1	4.86088e-09	5.69892e-09	6.2995e-09	2.17891	5.8946e-09	7.41202	5.82085e-09	2.74525
TraesCS1A01G250600.1	TraesCS1B01G261200.1	TraesCS1D01G250200.1	2.50596e-09	2.938e-09	3.24762e-09	3.40571e-09	0.618807	4.78637e-09	3.00086e-09	3.5515e-09
TraesCS1A01G250700.1	TraesCS1B01G261300.1	TraesCS1D01G250300.1	1.94329e-09	2.27832e-09	0.643282	2.64101e-09	2.35655e-09	3.71166e-09	0.663235	2.75407e-09
TraesCS1A01G250800.1	TraesCS1B01G261400.1	TraesCS1D01G250400.1	8.92307	5.71731	4.87178	8.54302	7.8825	5.77526	7.55576	10.8315
TraesCS1A01G250900.1	TraesCS1B01G261500.1	TraesCS1D01G250500.1	26.1387	25.1624	44.5546	40.0584	22.745	12.5284	14.2009	21.7201
TraesCS1A01G251000.1	TraesCS1B01G261600.1	TraesCS1D01G250600.1	2.08004	1.87256	1.31056	2.1618	1.58356	1.88858	0.803135	1.59252
TraesCS1A01G251100.1	TraesCS1B01G261700.1	TraesCS1D01G250700.1	0.907824	0.484997	0.889153	2.69377	1.99159	0.67406	0.698459	0.694008
TraesCS1A01G251400.2	TraesCS1B01G262000.2	TraesCS1D01G250900.2	5.04542e-10	5.91527e-10	6.53865e-10	6.85694e-10	6.11838e-10	9.6367e-10	6.04183e-10	7.15047e-10
TraesCS1A01G251500.1	TraesCS1B01G262100.2	TraesCS1D01G251000.1	4.31631e-10	5.06046e-10	5.59377e-10	5.86605e-10	5.23423e-10	0.36613	5.16874e-10	0.187763
TraesCS1A01G251600.1	TraesCS1B01G262200.1	TraesCS1D01G251100.1	16.1519	9.78365	12.6496	10.7031	19.9417	13.8151	10.3312	14.4049
TraesCS1A01G251700.3	TraesCS1B01G262600.3	TraesCS1D01G251500.1	3.0934e-10	3.62672e-10	4.00892e-10	4.20407e-10	3.75125e-10	5.90837e-10	3.70432e-10	4.38404e-10
TraesCS1A01G251800.1	TraesCS1B01G263300.1	TraesCS1D01G251800.1	3.01738e-09	3.53759e-09	1.63094	4.10075e-09	3.65906e-09	5.76318e-09	3.61328e-09	4.2763e-09
TraesCS1A01G251900.1	TraesCS1B01G263100.1	TraesCS1D01G251700.1	6.5493	20.313	9.72567	7.45591	11.2092	17.0553	11.6654	20.2422
TraesCS1A01G252000.1	TraesCS1B01G263000.1	TraesCS1D01G251600.2	11.0334	14.2863	9.59431	7.59395	13.8255	15.0039	5.87262	7.17104
TraesCS1A01G252200.1	TraesCS1B01G265100.1	TraesCS1D01G251900.1	2.01501e-09	2.36241e-09	2.61138e-09	2.73849e-09	2.44353e-09	3.84866e-09	2.41296e-09	2.85572e-09
TraesCS1A01G252300.1	TraesCS1B01G265700.1	TraesCS1D01G252000.1	31.1037	22.1279	51.039	29.037	34.306	21.6899	46.1423	35.2682
TraesCS1A01G252400.1	TraesCS1B01G265600.1	TraesCS1D01G252100.1	18.3608	28.1442	23.1332	21.3971	12.3017	21.3468	17.6121	13.2113
TraesCS1A01G252500.1	TraesCS1B01G265500.1	TraesCS1D01G252200.1	2.22055e-09	0.403992	2.87774e-09	0.995374	0.54833	4.24124e-09	0.936757	3.14701e-09
TraesCS1A01G252700.1	TraesCS1B01G265300.2	TraesCS1D01G252400.1	47.7569	51.4344	33.3157	29.1419	24.4175	25.5054	37.6691	20.5143
TraesCS1A01G253000.1	TraesCS1B01G265200.1	TraesCS1D01G252500.1	6.25336	4.39033	10.082	10.226	3.78254	0.775361	3.58435	5.4511
TraesCS1A01G253100.1	TraesCS1B01G265000.1	TraesCS1D01G252700.1	2.07633e-09	2.43429e-09	2.69083e-09	2.82182e-09	2.51788e-09	3.96577e-09	2.48638e-09	2.94261e-09
TraesCS1A01G253400.1	TraesCS1B01G264900.1	TraesCS1D01G252900.1	5.48277	5.45852	5.81463	10.0618	4.73893	7.78165	4.06458	7.48662
TraesCS1A01G253500.1	TraesCS1B01G264700.1	TraesCS1D01G253000.1	2.40247e-09	2.81666e-09	3.1135e-09	3.26505e-09	2.91338e-09	4.58869e-09	2.87693e-09	3.40483e-09
TraesCS1A01G253600.1	TraesCS1B01G264600.1	TraesCS1D01G253200.1	2.28034e-10	2.67348e-10	2.95523e-10	3.09908e-10	2.76528e-10	0.0967147	2.73069e-10	3.23175e-10
TraesCS1A01G253700.1	TraesCS1B01G264500.1	TraesCS1D01G253300.1	9.93961e-09	1.80835	1.28813e-08	2.22774	1.20534e-08	16.8625	1.19026e-08	1.40866e-08
TraesCS1A01G253900.1	TraesCS1B01G264400.1	TraesCS1D01G253600.1	5.48982	5.31457	6.98689	8.47023	6.22359	4.65807	3.78321	2.23719
TraesCS1A01G254000.1	TraesCS1B01G264300.1	TraesCS1D01G253600.1	31.2646	26.7374	31.7085	40.4141	29.3953	25.695	17.8028	20.998
TraesCS1A01G254100.1	TraesCS1B01G264200.1	TraesCS1D01G253600.1	10.2434	14.6035	12.9583	6.63884	7.01067	6.9742	4.96453	8.39904
TraesCS1A01G254200.1	TraesCS1B01G264000.2	TraesCS1D01G253700.1	6.1637e-10	0.224276	0.666313	0.672078	0.223449	0.498818	0.267712	0.616229
TraesCS1A01G254400.1	TraesCS1B01G263900.1	TraesCS1D01G253800.1	18.4797	26.8058	12.6712	17.3434	27.4093	18.8124	18.5482	11.4394
TraesCS1A01G254500.1	TraesCS1B01G263700.1	TraesCS1D01G254000.1	0.142981	0.155862	1.39384	0.505216	1.25043	1.63629e-09	0.744189	1.21413e-09
TraesCS1A01G254800.1	TraesCS1B01G263500.1	TraesCS1D01G254200.1	2.99447e-09	3.51072e-09	3.88071e-09	4.06961e-09	3.63127e-09	5.7194e-09	3.58584e-09	4.24382e-09
TraesCS1A01G255000.1	TraesCS1B01G263400.2	TraesCS1D01G254400.1	0.478565	1.07987	0.210772	1.00804	0.933336	0.430795	0.268605	9.02373e-10
TraesCS1A01G255100.1	TraesCS1B01G265900.1	TraesCS1D01G254500.1	2.44335	4.70424	1.58525	3.22872	3.81046	7.45904	2.51285e-09	4.41679
TraesCS1A01G255200.1	TraesCS1B01G266000.1	TraesCS1D01G254600.1	2.34685e-09	2.75146e-09	3.04143e-09	3.18947e-09	2.84594e-09	4.48247e-09	2.81033e-09	3.32601e-09
TraesCS1A01G255300.1	TraesCS1B01G266100.2	TraesCS1D01G254700.1	9.28995	12.0171	7.73362	6.91606	9.22747	12.5154	10.5489	21.9878
TraesCS1A01G255400.1	TraesCS1B01G266200.1	TraesCS1D01G254800.1	3.30997	4.31954	2.66015	6.32646	13.5751	17.5022	5.056	9.37184
TraesCS1A01G255600.1	TraesCS1B01G266300.1	TraesCS1D01G254900.1	4.06465e-09	4.76542e-09	5.26762e-09	5.52404e-09	4.92905e-09	7.76345e-09	4.86738e-09	5.76051e-09
TraesCS1A01G255700.1	TraesCS1B01G266400.1	TraesCS1D01G255000.1	3.72501e-10	4.36721e-10	4.82746e-10	5.06244e-10	4.51717e-10	7.11473e-10	4.46066e-10	5.27916e-10
TraesCS1A01G255800.1	TraesCS1B01G266500.1	TraesCS1D01G255100.1	5.20496	13.791	7.31562	10.1604	72.4378	53.6733	29.3656	51.5076
TraesCS1A01G255900.1	TraesCS1B01G266600.1	TraesCS1D01G255200.1	0.785684	0.684239	2.43701e-09	2.55564e-09	2.74472	0.79755	2.25184	1.06202
TraesCS1A01G256000.1	TraesCS1B01G266700.1	TraesCS1D01G255300.1	3.02252e-09	1.58256	3.91707e-09	0.677431	3.6653e-09	1.28192	2.06315	3.83833
TraesCS1A01G256200.1	TraesCS1B01G266900.1	TraesCS1D01G255600.1	2.14667e-09	0.7811	2.13182	2.1326	1.06017	2.36285	2.57061e-09	2.80145
TraesCS1A01G256300.2	TraesCS1B01G267000.4	TraesCS1D01G255700.3	5.85455e-10	6.8639e-10	7.58726e-10	7.95658e-10	7.09959e-10	1.11821e-09	7.01076e-10	8.29719e-10
TraesCS1A01G256400.1	TraesCS1B01G267100.1	TraesCS1D01G255800.1	1.03182e-09	1.20971e-09	1.3372e-09	1.40229e-09	1.25125e-09	1.97077e-09	1.2356e-09	1.46232e-09
TraesCS1A01G256500.1	TraesCS1B01G267400.1	TraesCS1D01G256200.1	3.44844e-09	1.61001	1.14153	4.68657e-09	4.18179e-09	6.58649e-09	4.12947e-09	4.8872e-09
TraesCS1A01G256700.1	TraesCS1B01G267300.1	TraesCS1D01G256100.1	2.37037e-09	2.77903e-09	3.0719e-09	3.22143e-09	2.87446e-09	4.52738e-09	2.83849e-09	3.35934e-09
TraesCS1A01G256800.1	TraesCS1B01G267200.2	TraesCS1D01G256000.1	0.329016	0.358655	0.217525	0.358255	0.32453	1.25509e-09	0.277211	0.274314
TraesCS1A01G256900.1	TraesCS1B01G267500.1	TraesCS1D01G256300.1	2.97189e-09	3.48426e-09	3.85145e-09	4.03893e-09	3.6039e-09	5.67629e-09	3.55881e-09	4.21183e-09
TraesCS1A01G257000.1	TraesCS1B01G267600.1	TraesCS1D01G256400.1	1.11217	2.35071	4.31797e-09	8.88172	26.1582	18.2504	5.35388	1.88172
TraesCS1A01G257200.1	TraesCS1B01G267700.1	TraesCS1D01G256500.1	0.959603	43.9025	0.974771	3.31119	3.35229	18.3057	4.71675	48.7524
TraesCS1A01G257300.1	TraesCS1B01G267800.1	TraesCS1D01G256600.2	1.28393	2.32884	3.94455	4.57698	4.81794	3.03487	0.853421	2.03799
TraesCS1A01G257400.1	TraesCS1B01G267900.1	TraesCS1D01G256700.1	1.46494	0.708321	1.17904	0.303204	1.64051e-09	2.58387e-09	0.570697	1.32876
TraesCS1A01G257700.1	TraesCS1B01G268100.1	TraesCS1D01G257000.1	2.85015e-09	3.34153e-09	3.69368e-09	3.87348e-09	3.45627e-09	5.44377e-09	3.41303e-09	4.0393e-09
TraesCS1A01G257800.1	TraesCS1B01G268200.1	TraesCS1D01G257100.1	1.76803e-09	2.07285e-09	2.2913e-09	2.40283e-09	2.14403e-09	3.37693e-09	2.1172e-09	2.50569e-09
TraesCS1A01G257900.1	TraesCS1B01G268300.1	TraesCS1D01G257200.1	5.0706	5.70094	6.13604	11.0661	6.16454	5.75013	4.87547	12.8162
TraesCS1A01G258000.1	TraesCS1B01G268400.1	TraesCS1D01G257300.1	3.80326e-10	4.45896e-10	4.92887e-10	5.16879e-10	4.61207e-10	7.2642e-10	4.55436e-10	5.39006e-10
TraesCS1A01G258100.1	TraesCS1B01G268500.2	TraesCS1D01G257400.1	14.1817	12.7393	33.6382	27.2402	20.1674	15.9482	3.52422	13.855
TraesCS1A01G258200.1	TraesCS1B01G268700.1	TraesCS1D01G257500.2	42.5069	23.8853	61.3982	52.9917	30.816	33.2312	33.1869	29.0944
TraesCS1A01G258300.1	TraesCS1B01G268800.1	TraesCS1D01G257600.1	8.81162e-10	1.24336	2.78499	2.6654	0.217589	2.05673	1.05518e-09	0.86549
TraesCS1A01G258400.1	TraesCS1B01G268900.1	TraesCS1D01G257700.1	2.50419e-09	0.455596	3.01147	1.68378	3.03674e-09	4.78299e-09	0.854669	1.41428
TraesCS1A01G258500.1	TraesCS1B01G269100.1	TraesCS1D01G257800.1	3.91228e-09	4.58678e-09	5.07016e-09	5.31696e-09	4.74428e-09	7.47243e-09	4.68492e-09	5.54457e-09
TraesCS1A01G258700.1	TraesCS1B01G269200.1	TraesCS1D01G258000.1	3.07224e-09	0.558943	3.9815e-09	4.17531e-09	3.72559e-09	5.86796e-09	3.67898e-09	4.35405e-09
TraesCS1A01G258800.1	TraesCS1B01G269400.1	TraesCS1D01G258800.1	0.255161	1.11259	7.61332	9.69369	5.92987	4.60288	1.83077	5.83506
TraesCS1A01G259000.1	TraesCS1B01G269500.1	TraesCS1D01G258900.1	8.29372	5.92928	6.43947	7.11993	4.02742	4.68557	7.03283	8.1256
TraesCS1A01G259200.1	TraesCS1B01G269600.1	TraesCS1D01G259000.1	6.03534	1.66171	9.02855	7.03331	1.19124	2.6568e-09	1.53629	3.14234
TraesCS1A01G259500.3	TraesCS1B01G269800.1	TraesCS1D01G259300.1	1.06464e-09	1.24819e-09	1.37973e-09	1.44689e-09	1.29105e-09	2.03345e-09	1.27489e-09	1.50883e-09
TraesCS1A01G259600.1	TraesCS1B01G269900.1	TraesCS1D01G259400.1	17.907	38.2684	26.5716	35.7713	36.9376	28.8773	23.7306	38.5328
TraesCS1A01G259700.2	TraesCS1B01G270000.1	TraesCS1D01G259500.1	1.62103e-09	1.90051e-09	2.10079e-09	2.20305e-09	1.96576e-09	3.09616e-09	1.94117e-09	2.29736e-09
TraesCS1A01G259800.1	TraesCS1B01G270100.1	TraesCS1D01G259600.1	0.551584	8.63293e-10	9.54272e-10	1.16576	0.807823	1.40641e-09	8.81764e-10	0.307387
TraesCS1A01G259900.1	TraesCS1B01G270300.1	TraesCS1D01G259700.1	0.399884	11.7395	0.647529	1.62812e-09	1.45275e-09	2.63727	0.52033	1.69781e-09
TraesCS1A01G260000.1	TraesCS1B01G270400.1	TraesCS1D01G259900.1	3.95149e-09	4.63275e-09	5.12098e-09	5.37025e-09	4.79183e-09	7.54732e-09	4.73187e-09	5.60014e-09
TraesCS1A01G260100.1	TraesCS1B01G270600.1	TraesCS1D01G260000.1	0.399255	2.07776	3.03008	0.71488	1.63731	1.2159	1.76138	1.35103
TraesCS1A01G260200.2	TraesCS1B01G270700.1	TraesCS1D01G260100.2	0.349535	0.452938	1.43209	1.35047	0.927252	1.426	1.72818	0.303679
TraesCS1A01G260300.2	TraesCS1B01G270800.1	TraesCS1D01G260200.1	9.32083e-10	1.09278e-09	1.20794e-09	1.26674e-09	1.1303e-09	1.78027e-09	1.11616e-09	1.32097e-09
TraesCS1A01G260400.2	TraesCS1B01G270900.2	TraesCS1D01G260300.1	1.21647e-09	1.42619e-09	1.57649e-09	1.65323e-09	1.47517e-09	2.32345e-09	1.45671e-09	1.72401e-09
TraesCS1A01G260500.1	TraesCS1B01G271100.1	TraesCS1D01G260500.1	5.01405e-10	5.87849e-10	6.498e-10	6.81431e-10	6.08034e-10	9.57679e-10	6.00427e-10	7.10602e-10
TraesCS1A01G260600.1	TraesCS1B01G271200.1	TraesCS1D01G260600.1	0.297005	2.08636e-09	2.30624e-09	2.4185e-09	2.158e-09	3.39894e-09	2.131e-09	2.52203e-09
TraesCS1A01G260700.1	TraesCS1B01G271300.1	TraesCS1D01G260700.1	347.433	429.563	229.505	359.141	392.075	321.308	149.313	151.33
TraesCS1A01G260900.1	TraesCS1B01G271700.1	TraesCS1D01G260900.1	7.08555e-10	8.30712e-10	9.18258e-10	9.62956e-10	8.59237e-10	1.35333e-09	8.48487e-10	1.00418e-09
TraesCS1A01G261000.1	TraesCS1B01G271800.2	TraesCS1D01G261000.1	43.9458	35.2313	47.1526	36.4791	51.5587	43.0194	35.7981	37.7464
TraesCS1A01G261100.1	TraesCS1B01G271900.1	TraesCS1D01G261100.1	1.77689e-09	2.08323e-09	2.30277e-09	2.41486e-09	2.15476e-09	3.39384e-09	2.1278e-09	2.51824e-09
TraesCS1A01G261200.1	TraesCS1B01G272000.1	TraesCS1D01G261200.1	1.39923e-09	0.254566	1.52022	0.313606	0.85277	0.946696	1.67556e-09	0.608675
TraesCS1A01G261300.1	TraesCS1B01G272100.1	TraesCS1D01G261300.1	1.04366e-09	1.22359e-09	1.35254e-09	1.41838e-09	1.26561e-09	1.99338e-09	1.24977e-09	1.4791e-09
TraesCS1A01G261400.1	TraesCS1B01G272200.2	TraesCS1D01G261400.1	1.46361	11.5864	3.80472	12.9256	5.64528	7.89305	4.51453	6.00695
TraesCS1A01G261500.1	TraesCS1B01G272300.1	TraesCS1D01G261500.1	6.09698e-09	2.84657	7.90144e-09	8.28605e-09	7.39357e-09	1.16452e-08	7.30107e-09	8.64077e-09
TraesCS1A01G261600.1	TraesCS1B01G272400.1	TraesCS1D01G261600.1	1.93587e-09	2.26962e-09	2.5088e-09	1.05541	2.34755e-09	3.69749e-09	2.31818e-09	2.74355e-09
TraesCS1A01G261700.1	TraesCS1B01G272500.1	TraesCS1D01G261700.1	2.36091e-09	2.76794e-09	3.05964e-09	3.20857e-09	2.86298e-09	4.50931e-09	2.82716e-09	3.34593e-09
TraesCS1A01G261800.1	TraesCS1B01G272600.1	TraesCS1D01G261800.1	5.8672	2.87909	1.87819	2.89222	1.33752	2.98305e-09	1.74443	0.679401
TraesCS1A01G262100.1	TraesCS1B01G272700.1	TraesCS1D01G262100.1	59.821	66.2016	77.5873	74.3862	49.2569	61.5123	74.2603	80.6401
TraesCS1A01G262200.1	TraesCS1B01G272800.3	TraesCS1D01G262200.1	0.871158	1.31046	2.77443	3.00701	1.87576	4.33271	1.21236	2.65111
TraesCS1A01G262300.1	TraesCS1B01G272900.1	TraesCS1D01G262300.2	3.62828	3.18772	1.02835	2.09274	17.3232	13.1668	3.72332	8.54974
TraesCS1A01G262400.1	TraesCS1B01G273000.2	TraesCS1D01G262400.1	22.0651	26.7549	35.389	55.5628	51.543	22.1306	39.3997	32.8681
TraesCS1A01G262500.1	TraesCS1B01G273100.2	TraesCS1D01G262500.1	10.0088	7.15015	19.1271	10.327	20.7877	26.452	7.80075	15.2541
TraesCS1A01G262600.1	TraesCS1B01G273200.2	TraesCS1D01G262600.2	9.10557e-10	1.2332	0.386457	0.408162	0.224848	0.736899	1.09038e-09	1.29046e-09
TraesCS1A01G262700.1	TraesCS1B01G273300.1	TraesCS1D01G262700.1	9.1384e-10	1.07139e-09	0.302506	0.498217	1.10818e-09	1.74543e-09	1.09431e-09	1.29511e-09
TraesCS1A01G262800.1	TraesCS1B01G273400.1	TraesCS1D01G262800.1	3.14778	3.02729	4.69961	1.01615	5.86168	5.95398	5.00733	4.71837
TraesCS1A01G262900.1	TraesCS1B01G273500.1	TraesCS1D01G262900.1	1.26369e-09	1.48156e-09	1.63769e-09	1.71741e-09	1.53243e-09	2.41364e-09	1.51326e-09	1.79093e-09
TraesCS1A01G263000.1	TraesCS1B01G273600.1	TraesCS1D01G263100.1	1.45786e-09	0.265234	1.88933e-09	1.9813e-09	1.7679e-09	1.17983	1.74578e-09	2.06612e-09
TraesCS1A01G263100.1	TraesCS1B01G273700.1	TraesCS1D01G263200.1	6.42834e-09	1.16953	8.33086e-09	8.73638e-09	7.7954e-09	1.22781e-08	7.09977	9.11038e-09
TraesCS1A01G263200.1	TraesCS1B01G273800.1	TraesCS1D01G263300.1	3.61697	4.06432	7.05536	6.11305	5.64142	4.1866	12.3116	9.80792
TraesCS1A01G263400.1	TraesCS1B01G274000.2	TraesCS1D01G263600.1	0.12312	0.209166	0.258385	4.02915e-10	0.107477	0.401173	0.456203	0.796652
TraesCS1A01G263500.1	TraesCS1B01G274100.1	TraesCS1D01G263500.1	6.53488e-09	7.66153e-09	8.46894e-09	8.88119e-09	7.9246e-09	1.24816e-08	7.82545e-09	9.26138e-09
TraesCS1A01G263600.1	TraesCS1B01G274200.1	TraesCS1D01G263700.1	1.16038e-09	0.211112	0.492486	1.57701e-09	1.40715e-09	1.72417	1.00799	1.64452e-09
TraesCS1A01G263700.1	TraesCS1B01G274300.1	TraesCS1D01G263800.1	2.50951e-09	2.94216e-09	3.25222e-09	3.41053e-09	4.91792	4.46013	3.00511	12.4391
TraesCS1A01G263800.2	TraesCS1B01G274400.2	TraesCS1D01G263900.1	7.09263e-10	8.31543e-10	9.19176e-10	9.63918e-10	8.60096e-10	1.35469e-09	8.49335e-10	1.00518e-09
TraesCS1A01G263900.1	TraesCS1B01G274500.1	TraesCS1D01G264000.1	1.85685e-09	2.17698e-09	2.4064e-09	2.52354e-09	2.25173e-09	3.54657e-09	2.22356e-09	2.63157e-09
TraesCS1A01G264000.2	TraesCS1B01G274600.1	TraesCS1D01G264100.1	6.26269e-10	7.34241e-10	8.11619e-10	8.51127e-10	7.59453e-10	1.19617e-09	7.49951e-10	8.87562e-10
TraesCS1A01G264100.1	TraesCS1B01G274800.2	TraesCS1D01G264300.1	3.81307e-10	4.47046e-10	4.94158e-10	5.18212e-10	4.62396e-10	7.28293e-10	4.56611e-10	5.40396e-10
TraesCS1A01G264200.1	TraesCS1B01G274900.1	TraesCS1D01G264400.1	1.6166e-09	1.89531e-09	1.07028	0.881356	1.96039e-09	3.0877e-09	1.93586e-09	0.703235
TraesCS1A01G264300.1	TraesCS1B01G275000.1	TraesCS1D01G264500.1	1.42792	4.06421	5.53222	6.26257	18.4106	17.5321	4.53826	4.77952
TraesCS1A01G264400.1	TraesCS1B01G275100.1	TraesCS1D01G264600.1	2.92887	6.09081	9.57559	6.22996	11.229	12.6044	10.659	3.38545
TraesCS1A01G264500.1	TraesCS1B01G275200.1	TraesCS1D01G264700.1	24.7761	30.4401	24.7919	61.7651	26.1999	21.3356	25.8752	23.6504
TraesCS1A01G264600.1	TraesCS1B01G275300.1	TraesCS1D01G264800.1	7.84706e-10	0.285528	0.943664	1.24232	9.51583e-10	1.49878e-09	9.39677e-10	1.21392
TraesCS1A01G264800.1	TraesCS1B01G275500.1	TraesCS1D01G265000.1	8.75726e-10	1.0267e-09	1.13491e-09	1.19015e-09	1.06196e-09	1.67263e-09	1.04867e-09	1.2411e-09
TraesCS1A01G264900.1	TraesCS1B01G275600.1	TraesCS1D01G265100.1	3.72592	5.32284	4.04004	6.17675	2.03363	2.93379	0.991456	1.81157e-09
TraesCS1A01G265000.2	TraesCS1B01G275700.3	TraesCS1D01G265200.5	6.03887e-10	7.08e-10	7.82613e-10	8.20709e-10	7.32311e-10	1.15342e-09	7.23149e-10	8.55842e-10
TraesCS1A01G265100.1	TraesCS1B01G275800.1	TraesCS1D01G265300.1	6.32521e-09	7.4157e-09	8.19721e-09	8.59623e-09	7.67034e-09	1.20811e-08	7.57437e-09	8.96422e-09
TraesCS1A01G265200.1	TraesCS1B01G276000.1	TraesCS1D01G265400.1	5.05748	1.54483	12.4372	6.86538	0.638652	1.04654	1.88572	4.54082
TraesCS1A01G265600.1	TraesCS1B01G276500.1	TraesCS1D01G265800.1	19.361	25.688	25.2056	2.08195	62.2466	154.989	3.17033	27.6335
TraesCS1A01G265700.1	TraesCS1B01G276700.1	TraesCS1D01G265900.1	1.52636	1.07222e-08	1.18522e-08	1.24291e-08	10.0332	1.74678e-08	1.09516e-08	1.29612e-08
TraesCS1A01G265800.1	TraesCS1B01G276800.1	TraesCS1D01G266000.1	8.40863e-09	9.85831e-09	1.08972e-08	1.14277e-08	1.01968e-08	1.60604e-08	1.00692e-08	1.19169e-08
TraesCS1A01G265900.1	TraesCS1B01G276900.1	TraesCS1D01G266100.1	21.8433	1.05858e-08	2.98889	1.2271e-08	8.91838	14.966	1.08123e-08	1.27963e-08
TraesCS1A01G266000.1	TraesCS1B01G277000.2	TraesCS1D01G266200.1	1.74542e-09	2.04634e-09	0.577783	2.3721e-09	2.11661e-09	3.33374e-09	1.33202	2.47365e-09
TraesCS1A01G266100.1	TraesCS1B01G277100.1	TraesCS1D01G266300.1	1.65506e-09	1.9404e-09	2.14489e-09	2.24929e-09	2.00702e-09	3.16114e-09	1.98191e-09	2.34558e-09
TraesCS1A01G266200.1	TraesCS1B01G277200.1	TraesCS1D01G266400.1	1.84239e-09	2.16002e-09	2.38766e-09	2.50389e-09	2.03276	0.7814	2.20624e-09	1.04051
TraesCS1A01G266300.2	TraesCS1B01G277300.1	TraesCS1D01G266500.1	1.998e-09	2.34246e-09	2.58932e-09	2.71536e-09	2.42289e-09	3.81616e-09	2.39258e-09	2.8316e-09
TraesCS1A01G266500.1	TraesCS1B01G277400.1	TraesCS1D01G266600.2	0.143154	1.00561e-09	1.11159e-09	1.1657e-09	0.211804	1.63826e-09	1.02713e-09	1.2156e-09
TraesCS1A01G266600.2	TraesCS1B01G277500.1	TraesCS1D01G266700.2	9.05446e-10	1.06155e-09	1.17342e-09	1.23054e-09	1.098e-09	1.72939e-09	1.08426e-09	1.28322e-09
TraesCS1A01G266700.1	TraesCS1B01G277600.1	TraesCS1D01G266900.1	4.95592e-09	5.81035e-09	6.42268e-09	6.73531e-09	6.00986e-09	4.01075	5.93467e-09	7.02364e-09
TraesCS1A01G266800.1	TraesCS1B01G277700.1	TraesCS1D01G267000.1	7.04056e-09	8.25438e-09	9.12428e-09	9.56842e-09	8.53782e-09	1.34474e-08	8.43099e-09	9.97803e-09
TraesCS1A01G266900.1	TraesCS1B01G277800.1	TraesCS1D01G267100.1	18.3784	25.1453	63.182	109.86	40.3119	16.3764	55.9881	77.0389
TraesCS1A01G267200.1	TraesCS1B01G278100.1	TraesCS1D01G267300.1	1.87649e-09	2.2e-09	2.43185e-09	2.55023e-09	2.27555e-09	3.58408e-09	2.24708e-09	2.6594e-09
TraesCS1A01G267300.1	TraesCS1B01G278200.2	TraesCS1D01G267400.2	6.9722	2.17038	5.88143	6.36545	3.91995	1.61463	2.25725	1.46657
TraesCS1A01G267600.1	TraesCS1B01G278300.1	TraesCS1D01G267500.1	2.52036	0.262537	0.779985	1.96116e-09	3.68938	1.58837	10.4127	2.04511e-09
TraesCS1A01G267700.1	TraesCS1B01G278400.1	TraesCS1D01G267600.2	4.63667e-10	5.43605e-10	0.250618	0.103921	5.62271e-10	8.856e-10	5.55236e-10	6.57118e-10
TraesCS1A01G267800.1	TraesCS1B01G278500.1	TraesCS1D01G267700.1	1.88901	0.888083	7.39401	0.742322	4.57148	1.38553	5.08448	8.77847
TraesCS1A01G267900.1	TraesCS1B01G278600.1	TraesCS1D01G267800.1	5.03913	4.2635	15.2416	10.6419	6.85143	3.54463	4.25176	3.5184
TraesCS1A01G268100.1	TraesCS1B01G278700.1	TraesCS1D01G268000.1	5.50146e-09	6.44994e-09	7.12967e-09	7.47672e-09	6.67141e-09	1.05077e-08	6.58794e-09	7.79679e-09
TraesCS1A01G268200.1	TraesCS1B01G278800.1	TraesCS1D01G268100.1	1.0952e-08	1.28401e-08	1.41933e-08	1.48842e-08	1.3281e-08	2.09182e-08	1.31149e-08	1.55214e-08
TraesCS1A01G268300.1	TraesCS1B01G278900.1	TraesCS1D01G268200.1	6.9714e-09	8.1733e-09	9.03465e-09	9.47443e-09	8.45395e-09	1.33153e-08	8.34818e-09	9.88001e-09
TraesCS1A01G268400.1	TraesCS1B01G279100.2	TraesCS1D01G268500.1	1.89592	23.1861	6.56011	49.6205	11.0985	45.753	4.09854	82.554
TraesCS1A01G268500.1	TraesCS1B01G279200.1	TraesCS1D01G268600.1	1.30075e-09	1.525e-09	1.68572e-09	1.76777e-09	1.57737e-09	2.48442e-09	1.55763e-09	1.84345e-09
TraesCS1A01G268700.1	TraesCS1B01G279300.1	TraesCS1D01G268800.1	1.46388e-09	1.71626e-09	1.89713e-09	1.98947e-09	1.77519e-09	2.796e-09	1.75298e-09	0.636799
TraesCS1A01G268800.1	TraesCS1B01G279400.1	TraesCS1D01G268900.1	1.74807	3.06325	2.78679	4.18171	3.60481	4.63321	5.04059e-09	5.96551e-09
TraesCS1A01G269000.1	TraesCS1B01G279500.1	TraesCS1D01G269100.1	1.27458e-09	1.49433e-09	1.65181e-09	1.73221e-09	1.54564e-09	2.43444e-09	1.5263e-09	0.719838
TraesCS1A01G269100.3	TraesCS1B01G279600.1	TraesCS1D01G269200.4	2.46808	2.2253	2.29573	1.23554	1.91075	1.51956	1.49101	0.791957
TraesCS1A01G269200.1	TraesCS1B01G279700.1	TraesCS1D01G269300.1	3.97043	6.58899	4.31166	11.0611	3.93696	1.03932	6.62452	7.84055
TraesCS1A01G269300.1	TraesCS1B01G279800.1	TraesCS1D01G269400.1	4.67707	2.18579	1.63057	0.967523	4.99887	6.15576	5.02241	1.80207
TraesCS1A01G269400.1	TraesCS1B01G279900.1	TraesCS1D01G269500.1	11.6696	9.1488	24.1762	16.946	15.907	11.0518	4.95013	11.6284
TraesCS1A01G269500.1	TraesCS1B01G280000.1	TraesCS1D01G269600.1	1.31278e-09	0.477676	0.709575	2.07835	1.91613	2.33319	3.91803	5.19472
TraesCS1A01G269600.1	TraesCS1B01G280100.1	TraesCS1D01G269700.1	5.46128	5.93117	10.6449	8.8132	8.33534	4.7989	8.47236	3.68259
TraesCS1A01G269700.1	TraesCS1B01G280200.1	TraesCS1D01G269800.1	1.39155e-08	1.63145e-08	1.80339e-08	1.89117e-08	1.68747e-08	2.65784e-08	1.66636e-08	1.97213e-08
TraesCS1A01G269800.1	TraesCS1B01G280300.1	TraesCS1D01G269900.1	6.9989e-09	8.20554e-09	9.07029e-09	9.5118e-09	8.4873e-09	1.33678e-08	8.38111e-09	9.91899e-09
TraesCS1A01G270000.1	TraesCS1B01G280400.1	TraesCS1D01G270000.1	1.76189e-09	2.06564e-09	0.747776	2.39448e-09	2.13657e-09	3.36519e-09	2.10984e-09	2.49698e-09
TraesCS1A01G270200.1	TraesCS1B01G280500.1	TraesCS1D01G270400.1	3.95432	9.68643	13.9169	10.3025	3.6738	10.8678	18.1101	16.8933
TraesCS1A01G270300.1	TraesCS1B01G280600.1	TraesCS1D01G270500.1	1.92007	6.32791	1.19321	3.87099	1.91952	3.78544	1.02837	5.98176
TraesCS1A01G270400.1	TraesCS1B01G280700.1	TraesCS1D01G270600.1	55.6736	85.5087	90.4891	109.434	85.6345	96.7755	73.5167	153.227
TraesCS1A01G270500.1	TraesCS1B01G280800.1	TraesCS1D01G270700.1	10.5052	11.0887	18.9626	12.1652	10.8499	12.5576	11.2145	22.7289
TraesCS1A01G270600.2	TraesCS1B01G280900.3	TraesCS1D01G270800.2	4.50653e-10	5.28347e-10	5.84028e-10	6.12457e-10	5.4649e-10	8.60743e-10	5.39652e-10	6.38675e-10
TraesCS1A01G270700.1	TraesCS1B01G281000.1	TraesCS1D01G270900.1	2.20537e-09	2.58559e-09	2.85807e-09	2.99719e-09	2.67437e-09	4.21224e-09	2.64091e-09	3.1255e-09
TraesCS1A01G270800.1	TraesCS1B01G281100.1	TraesCS1D01G271000.1	1.04766e-09	0.38121	0.444648	1.23567	3.05178	2.84889	1.25457e-09	1.02903
TraesCS1A01G270900.1	TraesCS1B01G281200.1	TraesCS1D01G271100.1	0.364021	19.8105	0.262665	3.95948	0.359996	51.0447	5.81926e-10	10.5727
TraesCS1A01G271000.1	TraesCS1B01G281400.1	TraesCS1D01G271200.1	3.09367e-09	1.44438	1.31301	4.20443e-09	6.37158	5.90889e-09	4.7605	4.38442e-09
TraesCS1A01G271700.1	TraesCS1B01G281600.1	TraesCS1D01G271800.1	7.7718	22.333	21.031	28.1721	99.7783	53.1973	78.5735	211.458
TraesCS1A01G271800.1	TraesCS1B01G281700.1	TraesCS1D01G271900.1	1.0952e-08	1.28401e-08	1.41933e-08	1.48842e-08	1.3281e-08	2.09182e-08	1.31149e-08	4.7642
TraesCS1A01G272000.1	TraesCS1B01G282000.1	TraesCS1D01G272900.1	0.66246	7.05421	0.672932	1.79945	6.93283	24.689	2.69528	23.3721
TraesCS1A01G272100.1	TraesCS1B01G282100.1	TraesCS1D01G272800.1	1.23167e-09	1.44402e-09	1.59619e-09	1.67389e-09	1.4936e-09	2.35248e-09	1.47491e-09	1.74555e-09
TraesCS1A01G272200.1	TraesCS1B01G282200.2	TraesCS1D01G272700.1	6.79778e-10	7.96975e-10	8.80965e-10	9.23847e-10	8.24341e-10	1.29837e-09	8.14027e-10	9.63396e-10
TraesCS1A01G272300.1	TraesCS1B01G282300.1	TraesCS1D01G272600.1	2.13376e-09	2.50163e-09	2.76527e-09	2.89987e-09	2.58753e-09	4.07546e-09	2.55515e-09	3.02401e-09
TraesCS1A01G272400.1	TraesCS1B01G282400.1	TraesCS1D01G272500.1	9.49543e-10	1.11325e-09	1.23057e-09	1.29047e-09	1.15147e-09	1.81362e-09	1.13707e-09	1.34571e-09
TraesCS1A01G272500.1	TraesCS1B01G282500.1	TraesCS1D01G272300.1	8.27335e-10	9.69972e-10	1.07219e-09	1.12438e-09	1.00328e-09	1.5802e-09	9.90725e-10	1.17252e-09
TraesCS1A01G272700.1	TraesCS1B01G282700.1	TraesCS1D01G273000.1	1.43313e-09	1.68021e-09	1.85728e-09	1.94769e-09	1.73791e-09	2.73728e-09	1.71616e-09	2.03107e-09
TraesCS1A01G273000.1	TraesCS1B01G282800.1	TraesCS1D01G273100.1	27.627	26.6243	50.9469	52.5634	40.9796	32.2993	23.5912	55.282
TraesCS1A01G273100.1	TraesCS1B01G282900.1	TraesCS1D01G273200.1	2.66968	3.23789	2.04742	2.37839	6.21396	8.07128	4.46622	5.94972
TraesCS1A01G273200.1	TraesCS1B01G283100.1	TraesCS1D01G273300.1	1.09893e-09	1.28839e-09	1.42417e-09	1.49349e-09	1.33263e-09	2.09895e-09	1.31596e-09	1.55743e-09
TraesCS1A01G273400.1	TraesCS1B01G283200.1	TraesCS1D01G273400.1	2.60016	2.03135	2.44658	3.68768	2.1011e-09	1.4022	0.730927	1.95706
TraesCS1A01G273500.1	TraesCS1B01G283300.1	TraesCS1D01G273500.1	2.61878e-09	3.07026e-09	3.39383e-09	3.55903e-09	0.646665	1.11068	3.13596e-09	3.71139e-09
TraesCS1A01G273600.1	TraesCS1B01G283400.1	TraesCS1D01G273600.1	0.211359	1.41291	1.6412e-09	1.72109e-09	1.53571e-09	0.856824	1.5165e-09	1.79476e-09
TraesCS1A01G273800.1	TraesCS1B01G283500.1	TraesCS1D01G273900.1	0.672223	2.36107e-09	3.04274	1.35409	2.44214e-09	3.84648e-09	0.849568	2.8541e-09
TraesCS1A01G273900.1	TraesCS1B01G283600.1	TraesCS1D01G274000.1	14.8511	9.02669	12.3808	34.4444	6.87604	7.23744	6.24866	14.6783
TraesCS1A01G274400.1	TraesCS1B01G283900.1	TraesCS1D01G274400.1	24.9426	21.0012	20.5512	22.017	20.0033	21.7471	16.0439	30.0987
TraesCS1A01G274500.1	TraesCS1B01G284000.1	TraesCS1D01G274500.1	1.36112e-09	1.59578e-09	1.76396e-09	1.84982e-09	1.65058e-09	2.59973e-09	1.62993e-09	1.92901e-09
TraesCS1A01G274800.1	TraesCS1B01G284200.1	TraesCS1D01G274600.1	34.5307	40.3251	81.3191	59.5304	19.958	25.1249	10.1837	26.87
TraesCS1A01G275000.1	TraesCS1B01G284300.1	TraesCS1D01G274700.1	3.73127e-09	4.37456e-09	4.83558e-09	5.07096e-09	4.52477e-09	7.1267e-09	4.46816e-09	5.28804e-09
TraesCS1A01G275200.1	TraesCS1B01G284400.1	TraesCS1D01G274800.1	26.0222	48.63	41.1397	48.0639	153.54	158.408	122.622	144.489
TraesCS1A01G275300.1	TraesCS1B01G284500.1	TraesCS1D01G274900.1	6.05368	8.61435	10.6174	7.52939	6.18027	3.93467	4.7484	5.29265
TraesCS1A01G275400.1	TraesCS1B01G284600.1	TraesCS1D01G275000.1	1.88468	1.37108	1.7094	0.891244	2.4603	1.74393	5.59576	1.08306
TraesCS1A01G275500.1	TraesCS1B01G284700.1	TraesCS1D01G275100.1	5.14267e-09	6.02929e-09	6.66469e-09	6.98911e-09	6.23632e-09	9.82246e-09	6.15829e-09	7.2883e-09
TraesCS1A01G275700.1	TraesCS1B01G284900.1	TraesCS1D01G275300.1	8.76158e-09	1.02721e-08	1.13547e-08	1.19074e-08	1.06248e-08	1.67346e-08	1.04919e-08	1.24171e-08
TraesCS1A01G275800.1	TraesCS1B01G285000.1	TraesCS1D01G275400.1	4.08807e-09	4.79287e-09	5.29797e-09	5.55586e-09	4.95744e-09	7.80817e-09	2.79048	5.7937e-09
TraesCS1A01G275900.1	TraesCS1B01G285100.1	TraesCS1D01G275500.1	3.10178e-09	2.5768	4.01979e-09	1.69106	3.76142e-09	2.09862	3.71435e-09	4.39592e-09
TraesCS1A01G276100.3	TraesCS1B01G285300.2	TraesCS1D01G275600.2	7.16857e-10	8.40446e-10	9.29017e-10	9.74239e-10	8.69305e-10	1.36919e-09	8.58429e-10	1.01594e-09
TraesCS1A01G276200.1	TraesCS1B01G285400.2	TraesCS1D01G275700.1	0.26665	2.45446	2.07052e-09	0.358084	3.69021	5.27573	26.0416	8.76559
TraesCS1A01G276300.1	TraesCS1B01G285500.1	TraesCS1D01G275800.2	22.7305	22.2253	17.5935	33.0133	28.4069	45.6214	7.96754	31.2022
TraesCS1A01G276400.1	TraesCS1B01G285600.1	TraesCS1D01G275900.1	18.6	15.9526	13.8389	20.4063	14.4449	10.4888	11.3947	16.1515
TraesCS1A01G276500.1	TraesCS1B01G285700.2	TraesCS1D01G276000.1	0.770822	0.186584	3.1948	2.18276	0.74358	1.95881e-09	1.2281e-09	1.02533
TraesCS1A01G276600.2	TraesCS1B01G285800.1	TraesCS1D01G276100.2	6.35921e-10	7.45557e-10	8.24128e-10	8.64244e-10	7.71158e-10	1.2146e-09	7.61509e-10	9.01241e-10
TraesCS1A01G276800.1	TraesCS1B01G285900.1	TraesCS1D01G276200.1	2.04521e-09	2.39781e-09	2.65051e-09	2.77953e-09	0.505032	1.73484	2.44912e-09	2.89852e-09
TraesCS1A01G276900.1	TraesCS1B01G286000.1	TraesCS1D01G276300.1	1.2321e-09	1.44452e-09	1.59675e-09	1.67447e-09	1.49412e-09	2.3533e-09	1.47542e-09	1.74616e-09
TraesCS1A01G277000.2	TraesCS1B01G286100.1	TraesCS1D01G276400.1	2.7953	1.74517	5.34046	2.10613	4.584	1.23917	1.74937e-09	2.07037
TraesCS1A01G277100.1	TraesCS1B01G286200.1	TraesCS1D01G276500.3	1.32736	0.561576	0.263489	1.08176e-09	9.65244e-10	0.33759	9.53168e-10	1.12807e-09
TraesCS1A01G277400.1	TraesCS1B01G286300.1	TraesCS1D01G276600.1	4.10746	1.04392	3.84666	2.72242	0.55213	4.27063e-09	2.49738	3.16883e-09
TraesCS1A01G277500.1	TraesCS1B01G286500.1	TraesCS1D01G276700.1	104.014	119.116	110.495	151.657	130.776	133.398	142.101	251.23
TraesCS1A01G277600.1	TraesCS1B01G286600.1	TraesCS1D01G276800.1	35.1825	31.2866	46.2731	48.6715	28.6603	32.0221	22.8865	30.5179
TraesCS1A01G277800.1	TraesCS1B01G286700.1	TraesCS1D01G277000.1	1.69827	2.38271e-09	2.63381e-09	2.76202e-09	2.46452e-09	3.88173e-09	2.43369e-09	2.88026e-09
TraesCS1A01G278000.1	TraesCS1B01G286900.2	TraesCS1D01G277100.1	0.203593	0.943143	4.51245e-10	4.7321e-10	0.296013	0.563575	0.151233	0.290707
TraesCS1A01G278100.2	TraesCS1B01G287000.1	TraesCS1D01G277200.1	5.28199e-10	6.19263e-10	6.84525e-10	7.17845e-10	6.40527e-10	1.00886e-09	6.32513e-10	7.48575e-10
TraesCS1A01G278200.3	TraesCS1B01G287100.1	TraesCS1D01G277300.2	1.07204e-09	1.25686e-09	1.38932e-09	1.45694e-09	1.30002e-09	2.04758e-09	1.28375e-09	1.51931e-09
TraesCS1A01G278300.1	TraesCS1B01G287200.1	TraesCS1D01G277400.1	74.1888	78.538	74.7925	79.0975	65.2377	50.9491	51.0251	75.1518
TraesCS1A01G278400.2	TraesCS1B01G287300.1	TraesCS1D01G277600.1	8.47895e-10	9.94076e-10	1.09884e-09	1.15233e-09	1.02821e-09	1.61947e-09	1.01535e-09	1.20166e-09
TraesCS1A01G278600.1	TraesCS1B01G287500.1	TraesCS1D01G277900.1	87.1454	129.679	92.3667	79.9453	181.875	279.624	682.646	356.89
TraesCS1A01G278700.1	TraesCS1B01G287900.1	TraesCS1D01G278000.1	4.7579e-10	0.222138	6.16604e-10	6.46619e-10	5.76972e-10	9.08755e-10	0.200716	6.743e-10
TraesCS1A01G278800.1	TraesCS1B01G287800.1	TraesCS1D01G278100.1	32.8171	22.924	22.839	25.8667	223.718	94.3313	145.254	51.7761
TraesCS1A01G278900.1	TraesCS1B01G287700.1	TraesCS1D01G278200.1	4.27555	9.07474	11.1285	11.6026	18.9993	23.3978	2.1952	6.4846
TraesCS1A01G279000.4	TraesCS1B01G288000.1	TraesCS1D01G278300.2	1.02438e-09	1.20098e-09	1.32755e-09	1.39217e-09	1.24222e-09	1.95655e-09	1.22668e-09	1.45177e-09
TraesCS1A01G279100.1	TraesCS1B01G288100.1	TraesCS1D01G278400.1	36.9985	32.0776	38.7302	55.9894	59.4542	43.6203	35.7242	54.7494
TraesCS1A01G279200.1	TraesCS1B01G288200.1	TraesCS1D01G278500.1	1.83382e-09	0.333633	1.59825	2.49224e-09	2.2238e-09	3.50258e-09	2.19598e-09	2.59893e-09
TraesCS1A01G279300.1	TraesCS1B01G288300.1	TraesCS1D01G278600.1	1.04983e-09	1.23083e-09	1.36054e-09	0.235297	1.01385	2.00518e-09	1.25717e-09	1.48785e-09
TraesCS1A01G279400.1	TraesCS1B01G288500.1	TraesCS1D01G278700.1	0.794408	0.348021	2.47905e-09	2.59972e-09	2.31971e-09	3.65364e-09	2.29069e-09	0.832129
TraesCS1A01G279500.3	TraesCS1B01G288600.3	TraesCS1D01G278800.2	15.3714	3.1911	19.1769	11.2417	11.6917	4.69949	4.73893	2.31279
TraesCS1A01G279600.1	TraesCS1B01G288700.1	TraesCS1D01G278900.1	0.515286	0.593508	0.208817	0.730147	4.68488e-10	7.37887e-10	4.62626e-10	0.218185
TraesCS1A01G279800.1	TraesCS1B01G288800.1	TraesCS1D01G279000.1	0.836847	0.478354	0.992607	1.24163e-09	1.10789e-09	1.74498e-09	1.09403e-09	1.29478e-09
TraesCS1A01G279900.1	TraesCS1B01G288900.1	TraesCS1D01G279100.1	13.7522	18.7352	6.35452	8.16277	27.1877	2.8597e-08	1.79292e-08	6.2502
TraesCS1A01G280300.1	TraesCS1B01G289200.1	TraesCS1D01G279400.1	3.24557	3.26564	0.806653	1.15707	15.8219	27.7923	5.20621	9.6509
TraesCS1A01G280400.1	TraesCS1B01G289300.1	TraesCS1D01G279500.1	1.79224	3.10538	2.13395	1.52511	2.38298	2.95327	2.29228	1.43627
TraesCS1A01G280500.1	TraesCS1B01G289500.1	TraesCS1D01G279600.1	2.14188	1.38775	27.1686	4.82441	9.34548	7.26342	2.56131e-09	13.6858
TraesCS1A01G280600.1	TraesCS1B01G289600.1	TraesCS1D01G279700.1	0.295745	0.574852	0.957794	0.198578	1.29875	0.599456	1.1213	1.25566e-09
TraesCS1A01G280700.1	TraesCS1B01G289700.1	TraesCS1D01G279800.1	0.34981	2.50385	8.39213	7.87252	1.27739	2.66682	3.25137	4.19094
TraesCS1A01G280800.1	TraesCS1B01G289800.1	TraesCS1D01G279900.1	1.75492e-09	2.05747e-09	2.2743e-09	1.03492	2.12812e-09	3.35188e-09	2.10149e-09	2.48711e-09
TraesCS1A01G280900.2	TraesCS1B01G289900.1	TraesCS1D01G280000.1	1.04182e-09	1.22144e-09	1.35016e-09	1.41588e-09	1.26338e-09	1.98987e-09	1.24757e-09	1.47649e-09
TraesCS1A01G281000.2	TraesCS1B01G290000.1	TraesCS1D01G280200.2	3.35391e-09	3.93214e-09	4.34654e-09	4.55811e-09	4.06716e-09	6.40595e-09	4.01628e-09	4.75324e-09
TraesCS1A01G281100.1	TraesCS1B01G290200.1	TraesCS1D01G280300.1	0.820786	1.10137	1.96746	1.00417	1.08663e-09	1.33144	0.378015	1.26993e-09
TraesCS1A01G281200.1	TraesCS1B01G290400.1	TraesCS1D01G280500.1	2.19854e-09	2.57758e-09	2.84922e-09	2.98791e-09	0.542894	4.19919e-09	2.63273e-09	3.11582e-09
TraesCS1A01G281300.1	TraesCS1B01G290500.1	TraesCS1D01G280600.1	8.19117	8.38413	13.2104	12.7948	20.9549	21.8248	7.11356	13.9313
TraesCS1A01G281400.1	TraesCS1B01G290600.2	TraesCS1D01G280700.2	2.4163	2.90118	2.35182	2.73498	2.97464	2.22471	2.20019	3.36498
TraesCS1A01G281600.1	TraesCS1B01G290700.1	TraesCS1D01G280800.1	54.0466	53.3246	65.4644	69.6199	68.6382	67.7416	74.7931	115.358
TraesCS1A01G281700.1	TraesCS1B01G290800.1	TraesCS1D01G280900.1	8.35692	11.0785	6.8426	4.53424	5.46963	4.21811	7.68449	5.7107
TraesCS1A01G281800.1	TraesCS1B01G290900.1	TraesCS1D01G281000.1	24.8513	30.0284	36.6469	35.3816	28.615	19.0419	21.215	16.5081
TraesCS1A01G281900.1	TraesCS1B01G291100.1	TraesCS1D01G281200.1	1.57162	2.2117e-09	2.44478e-09	2.56379e-09	0.683888	3.60313e-09	0.81936	1.60813
TraesCS1A01G282000.1	TraesCS1B01G291200.1	TraesCS1D01G281300.1	10.918	4.87021	25.3659	12.8387	5.7246	4.32763	9.20154	12.4355
TraesCS1A01G282100.1	TraesCS1B01G291300.1	TraesCS1D01G281400.1	1.04952e-09	1.23047e-09	1.36014e-09	1.42635e-09	1.27272e-09	2.00458e-09	1.25679e-09	1.48741e-09
TraesCS1A01G282200.1	TraesCS1B01G291400.1	TraesCS1D01G281500.1	4.00501e-09	4.69549e-09	5.19033e-09	5.44298e-09	4.85673e-09	7.64954e-09	4.79596e-09	5.67599e-09
TraesCS1A01G282600.1	TraesCS1B01G291500.1	TraesCS1D01G281800.1	2.55836e-09	2.99943e-09	3.31553e-09	3.47692e-09	3.10242e-09	4.88644e-09	3.06361e-09	3.62576e-09
TraesCS1A01G282700.1	TraesCS1B01G291600.1	TraesCS1D01G281900.1	1.89756e-09	2.22471e-09	2.45916e-09	2.57887e-09	2.3011e-09	3.62433e-09	2.27231e-09	2.68927e-09
TraesCS1A01G282800.1	TraesCS1B01G291700.1	TraesCS1D01G282000.1	26.2465	2.72396	4.95626	8.16277	1.81564e-08	2.8597e-08	1.79292e-08	2.12191e-08
TraesCS1A01G282900.1	TraesCS1B01G291800.1	TraesCS1D01G282100.1	1.11236e-08	1.30414e-08	1.44158e-08	1.51175e-08	1.34892e-08	2.12461e-08	1.33204e-08	1.57647e-08
TraesCS1A01G283000.2	TraesCS1B01G291900.2	TraesCS1D01G282200.1	8.50741e-10	9.97413e-10	1.10253e-09	1.15619e-09	1.03166e-09	1.62491e-09	1.01875e-09	1.20569e-09
TraesCS1A01G283100.1	TraesCS1B01G292200.1	TraesCS1D01G282300.1	0.241825	0.676481	1.87776	0.854473	0.883064	2.3452	1.73508e-09	1.2606
TraesCS1A01G283200.2	TraesCS1B01G292300.1	TraesCS1D01G282400.1	1.10854e-09	1.29966e-09	1.43662e-09	1.50656e-09	1.34429e-09	2.11731e-09	1.32747e-09	1.57105e-09
TraesCS1A01G283400.1	TraesCS1B01G292600.1	TraesCS1D01G282600.1	1.84718e-09	2.16565e-09	2.39388e-09	2.5104e-09	2.24001e-09	3.52811e-09	2.21198e-09	2.61787e-09
TraesCS1A01G283600.1	TraesCS1B01G292800.1	TraesCS1D01G282700.1	1.04121e-09	1.22072e-09	1.34936e-09	1.41505e-09	1.26263e-09	1.9887e-09	1.24684e-09	1.47562e-09
TraesCS1A01G283800.1	TraesCS1B01G293000.1	TraesCS1D01G282900.1	1.43175	3.04768	3.00635	1.47975	3.71402	2.93124	4.00787	1.33002
TraesCS1A01G283900.1	TraesCS1B01G293100.1	TraesCS1D01G283000.1	1.54012e-09	1.80565e-09	1.99594e-09	2.09309e-09	1.86765e-09	2.94162e-09	1.84428e-09	2.18269e-09
TraesCS1A01G284000.1	TraesCS1B01G293300.1	TraesCS1D01G283100.1	2.04985	3.36419	1.62492	2.71046	5.28973	2.71003	5.86391	6.20522
TraesCS1A01G284100.1	TraesCS1B01G293400.1	TraesCS1D01G283200.1	1.41091e-09	1.65416e-09	1.82848e-09	1.91749e-09	1.71096e-09	2.69483e-09	1.68955e-09	1.99957e-09
TraesCS1A01G284300.2	TraesCS1B01G293500.1	TraesCS1D01G283300.1	1.11132e-09	1.30292e-09	1.44022e-09	1.51033e-09	1.34765e-09	2.12261e-09	1.33079e-09	1.57499e-09
TraesCS1A01G284400.1	TraesCS1B01G293700.1	TraesCS1D01G283400.1	4.3406e-10	5.08894e-10	5.62524e-10	5.89906e-10	0.261827	8.29051e-10	5.19782e-10	6.15159e-10
TraesCS1A01G284500.1	TraesCS1B01G293800.1	TraesCS1D01G283500.1	2.71288e-09	3.18059e-09	2.61774	2.20788	3.2898e-09	5.18157e-09	3.24864e-09	1.18012
TraesCS1A01G284600.1	TraesCS1B01G293900.1	TraesCS1D01G283600.1	4.02135e-10	4.71465e-10	0.21736	0.0901296	4.87654e-10	7.68075e-10	4.81553e-10	5.69915e-10
TraesCS1A01G284700.1	TraesCS1B01G294000.1	TraesCS1D01G118700.1	2.18635e-09	2.56328e-09	2.83342e-09	2.97134e-09	2.6513e-09	4.17591e-09	2.61813e-09	3.09854e-09
TraesCS1A01G284800.1	TraesCS1B01G294200.1	TraesCS1D01G283800.1	87.2724	136.068	142.384	158.015	212.611	166.318	318.064	506.467
TraesCS1A01G285000.2	TraesCS1B01G294300.1	TraesCS1D01G284000.2	1.18756e-09	1.39231e-09	1.53903e-09	1.61395e-09	1.44011e-09	2.26824e-09	1.4221e-09	1.68304e-09
TraesCS1A01G285200.1	TraesCS1B01G294400.2	TraesCS1D01G284200.1	150.864	125.062	182.085	212.582	98.345	93.6527	72.4284	105.032
TraesCS1A01G285300.1	TraesCS1B01G294500.1	TraesCS1D01G284300.1	36.66	64.9413	55.73	79.0428	43.5712	90.7763	43.2142	38.9839
TraesCS1A01G285400.1	TraesCS1B01G294600.1	TraesCS1D01G284400.1	101.418	125.08	93.7175	149.06	79.3176	89.8842	77.4136	60.6084
TraesCS1A01G285500.1	TraesCS1B01G294700.1	TraesCS1D01G284500.1	0.98887	2.26821	0.873983	4.84082	2.26105	3.08128	2.04783	1.3198
TraesCS1A01G285600.1	TraesCS1B01G294800.1	TraesCS1D01G284600.1	46.8831	49.2134	40.3449	51.2389	46.1921	50.3841	26.8385	42.341
TraesCS1A01G285700.1	TraesCS1B01G295100.1	TraesCS1D01G284800.1	1.72355e-10	2.0207e-10	2.23365e-10	2.34238e-10	2.09008e-10	3.29196e-10	2.06393e-10	2.44265e-10
TraesCS1A01G286000.1	TraesCS1B01G295500.1	TraesCS1D01G285100.1	2.98955	3.51664	2.83021	0.927648	4.7088	6.75289	5.18768	9.92153
TraesCS1A01G286200.1	TraesCS1B01G295600.1	TraesCS1D01G285200.1	54.9349	42.7491	77.4476	71.8253	77.141	87.93	85.8559	121.986
TraesCS1A01G286700.1	TraesCS1B01G296100.1	TraesCS1D01G285600.1	3.35075e-09	3.92843e-09	4.34243e-09	4.55381e-09	4.06332e-09	6.3999e-09	4.01248e-09	4.74875e-09
TraesCS1A01G286800.1	TraesCS1B01G296200.1	TraesCS1D01G285700.1	3.22293e-09	3.77857e-09	4.17678e-09	4.38009e-09	3.90832e-09	6.15576e-09	3.85942e-09	4.5676e-09
TraesCS1A01G286900.1	TraesCS1B01G296300.1	TraesCS1D01G285800.1	23.0515	15.8572	20.4363	34.0115	4.65255	5.32735	2.64945	3.54695
TraesCS1A01G287000.1	TraesCS1B01G296400.1	TraesCS1D01G285900.1	5.92804	7.37805	14.3712	12.3442	25.9205	34.8236	1.21406e-08	43.6391
TraesCS1A01G287100.1	TraesCS1B01G296500.1	TraesCS1D01G286000.1	0.167723	1.1782e-09	1.30236e-09	1.36576e-09	0.248154	1.91943e-09	0.436482	1.42422e-09
TraesCS1A01G287200.1	TraesCS1B01G296600.1	TraesCS1D01G286100.1	205.291	49.0103	135.921	30.8415	6.57494	12.261	17.7379	16.3132
TraesCS1A01G287300.1	TraesCS1B01G296700.1	TraesCS1D01G286200.1	2.94966e-09	3.45819e-09	2.57075	3.06169	3.57694	5.63383e-09	3.84343	6.74657
TraesCS1A01G287400.1	TraesCS1B01G296800.1	TraesCS1D01G286300.1	1.48325	1.80137	2.4264	2.39585	1.16946	1.16767	1.32201	2.17476
TraesCS1A01G287500.1	TraesCS1B01G296900.1	TraesCS1D01G286400.1	0.862051	1.67561	3.64672	5.71009	11.9624	18.3933	4.24652	12.1036
TraesCS1A01G287600.8	TraesCS1B01G297000.5	TraesCS1D01G286500.8	4.91338e-10	5.76047e-10	6.36754e-10	6.67749e-10	5.95827e-10	9.38451e-10	5.88372e-10	6.96334e-10
TraesCS1A01G287900.1	TraesCS1B01G297300.1	TraesCS1D01G286800.1	1.87649e-09	2.2e-09	2.43185e-09	2.55023e-09	2.27555e-09	3.58408e-09	2.24708e-09	2.6594e-09
TraesCS1A01G288000.1	TraesCS1B01G223900.1	TraesCS1D01G286900.1	2.51662e-09	2.9505e-09	3.26144e-09	3.4202e-09	3.05182e-09	4.80673e-09	3.01363e-09	3.56662e-09
TraesCS1A01G288100.2	TraesCS1B01G297500.1	TraesCS1D01G287100.2	1.79033e-09	2.09899e-09	2.3202e-09	2.43314e-09	2.17107e-09	3.41952e-09	2.14391e-09	2.5373e-09
TraesCS1A01G288200.1	TraesCS1B01G297600.1	TraesCS1D01G287200.1	5.86422	3.98914	5.88243	6.83617	5.69831	5.3711	7.55711	9.05374
TraesCS1A01G288300.3	TraesCS1B01G297700.1	TraesCS1D01G287300.4	8.57733e-10	1.00561e-09	1.11159e-09	1.1657e-09	1.04014e-09	1.63826e-09	1.02713e-09	1.2156e-09
TraesCS1A01G288400.1	TraesCS1B01G297800.1	TraesCS1D01G287400.1	6.42207	4.40403	8.98204	9.82311	2.72789	2.60695	2.00404	3.79385
TraesCS1A01G288500.3	TraesCS1B01G297900.2	TraesCS1D01G287500.1	1.18321e-09	1.3872e-09	1.53339e-09	1.60803e-09	1.43483e-09	2.25992e-09	1.41688e-09	1.67687e-09
TraesCS1A01G288600.1	TraesCS1B01G298000.1	TraesCS1D01G287600.1	0.0762887	0.083161	0.151312	0.102448	0.165708	0.193865	5.47368e-10	6.47807e-10
TraesCS1A01G288700.1	TraesCS1B01G298100.1	TraesCS1D01G287700.1	0.188408	5.28683e-10	0.243739	0.346916	5.46837e-10	8.6129e-10	0.349763	6.39081e-10
TraesCS1A01G288900.1	TraesCS1B01G298200.1	TraesCS1D01G287900.1	1.33802e-09	1.56871e-09	1.73403e-09	1.81843e-09	1.62257e-09	2.55562e-09	1.60227e-09	1.89628e-09
TraesCS1A01G289000.1	TraesCS1B01G298300.1	TraesCS1D01G288000.1	0.822999	1.15819	1.28024	1.2468	0.960194	1.46785	1.18297	0.842121
TraesCS1A01G289100.1	TraesCS1B01G298600.1	TraesCS1D01G288100.1	1.46026e-08	1.71202e-08	1.89244e-08	1.98456e-08	1.77081e-08	2.78909e-08	1.74865e-08	2.06952e-08
TraesCS1A01G289600.1	TraesCS1B01G299100.1	TraesCS1D01G288500.1	607.878	431.083	421.774	205.811	17.7019	26.5088	3.32711	22.0223
TraesCS1A01G290200.1	TraesCS1B01G299600.1	TraesCS1D01G289000.1	1.84815e-08	2.16678e-08	2.39512e-08	10.899	2.24118e-08	3.52994e-08	22.1314	2.61923e-08
TraesCS1A01G290300.1	TraesCS1B01G299500.2	TraesCS1D01G288900.1	1.55907e-09	1.82786e-09	2.02049e-09	2.11884e-09	1.89062e-09	2.97781e-09	1.86697e-09	2.20955e-09
TraesCS1A01G290400.1	TraesCS1B01G299700.1	TraesCS1D01G289100.1	6.9989e-09	15.6901	9.07029e-09	9.5118e-09	1.72827	1.33678e-08	8.38111	9.91899e-09
TraesCS1A01G290500.2	TraesCS1B01G299800.1	TraesCS1D01G289200.1	5.01546e-10	5.88015e-10	6.49984e-10	6.81623e-10	6.08206e-10	9.5795e-10	6.00597e-10	7.10802e-10
TraesCS1A01G290700.2	TraesCS1B01G300000.2	TraesCS1D01G289300.2	8.90226e-10	1.0437e-09	1.1537e-09	1.20986e-09	1.07954e-09	1.70032e-09	1.06604e-09	1.26165e-09
TraesCS1A01G290800.1	TraesCS1B01G300100.1	TraesCS1D01G289400.1	14.3811	9.32499	33.2368	28.6795	12.0166	11.7062	22.2618	25.1147
TraesCS1A01G290900.1	TraesCS1B01G300300.1	TraesCS1D01G289500.1	3.23763e-09	3.79581e-09	4.19584e-09	4.40008e-09	3.92615e-09	6.18385e-09	3.87703e-09	4.58844e-09
TraesCS1A01G291000.1	TraesCS1B01G300400.1	TraesCS1D01G289600.1	1.36008e-09	1.59456e-09	1.7626e-09	0.304831	1.64931e-09	0.920207	1.62868e-09	1.92753e-09
TraesCS1A01G291100.1	TraesCS1B01G300500.1	TraesCS1D01G289700.1	1.09655e-09	1.2856e-09	1.42109e-09	1.49026e-09	1.32975e-09	2.0944e-09	1.31311e-09	1.55406e-09
TraesCS1A01G291200.1	TraesCS1B01G300600.1	TraesCS1D01G289800.2	1.56136	4.09517	0.386774	0.689037	3.6736	0.495547	1.39915	0.996015
TraesCS1A01G291400.1	TraesCS1B01G300700.1	TraesCS1D01G289900.1	5.60366	5.40025	4.62547	4.22872	1.78365	3.32513	2.28643	3.58186
TraesCS1A01G291800.1	TraesCS1B01G301200.1	TraesCS1D01G290300.1	1.03412	2.91944e-09	3.22711e-09	3.3842e-09	0.614899	4.75614e-09	2.98191e-09	3.52907e-09
TraesCS1A01G291900.1	TraesCS1B01G301300.1	TraesCS1D01G290400.1	3.06449	3.60191e-09	3.9815e-09	4.17531e-09	3.72559e-09	5.86796e-09	3.67898e-09	4.35405e-09
TraesCS1A01G292000.2	TraesCS1B01G301400.1	TraesCS1D01G290500.1	1.57429e-09	1.8457e-09	2.04021e-09	2.13952e-09	1.90908e-09	3.00687e-09	1.88519e-09	2.23111e-09
TraesCS1A01G292100.1	TraesCS1B01G301500.1	TraesCS1D01G290600.1	24.9289	20.0883	24.9629	20.38	25.2991	26.4365	18.0603	55.8614
TraesCS1A01G292200.1	TraesCS1B01G301600.1	TraesCS1D01G290700.1	6.82918e-10	0.443087	8.85034e-10	9.28115e-10	8.28148e-10	0.552675	8.17787e-10	0.385687
TraesCS1A01G292400.1	TraesCS1B01G301800.1	TraesCS1D01G290800.1	1.94222e-09	0.353355	2.51704e-09	2.63956e-09	0.479601	3.70963e-09	2.32579e-09	2.75256e-09
TraesCS1A01G292700.1	TraesCS1B01G301800.1	TraesCS1D01G290900.1	2.0059e-09	2.35173e-09	2.59957e-09	2.72611e-09	2.43248e-09	3.83126e-09	2.40205e-09	2.84281e-09
TraesCS1A01G293000.1	TraesCS1B01G302500.1	TraesCS1D01G291800.1	6.25827e-09	7.33723e-09	8.11047e-09	8.50526e-09	7.58917e-09	1.19533e-08	7.49422e-09	8.86936e-09
TraesCS1A01G293200.1	TraesCS1B01G302700.1	TraesCS1D01G291600.1	1.86957e-09	2.19189e-09	2.42289e-09	2.54082e-09	2.26715e-09	3.57086e-09	2.23879e-09	2.64959e-09
TraesCS1A01G293700.1	TraesCS1B01G302800.1	TraesCS1D01G298200.1	2.65205e-09	3.10927e-09	3.43695e-09	3.60425e-09	0.96143	5.06539e-09	3.1758e-09	3.75854e-09
TraesCS1A01G294100.1	TraesCS1B01G303800.1	TraesCS1D01G298100.1	1.76014e-09	2.0636e-09	2.28107e-09	2.3921e-09	2.13445e-09	3.36185e-09	2.10775e-09	2.49451e-09
TraesCS1A01G294200.1	TraesCS1B01G303900.1	TraesCS1D01G297700.1	1.51708e-09	1.77863e-09	1.96607e-09	2.06177e-09	1.8397e-09	2.8976e-09	1.81668e-09	2.15003e-09
TraesCS1A01G294300.1	TraesCS1B01G303900.1	TraesCS1D01G297600.1	1.5948e-09	1.86976e-09	2.0668e-09	2.16741e-09	1.93396e-09	3.04606e-09	1.90976e-09	2.26019e-09
TraesCS1A01G294700.1	TraesCS1B01G304100.1	TraesCS1D01G297200.1	2.1999e-09	0.400235	1.86735	6.68583	2.93578	1.86606	0.750816	3.15637
TraesCS1A01G294800.1	TraesCS1B01G304200.1	TraesCS1D01G297300.1	0.429463	3.01683e-09	1.39085	3.49709e-09	3.12042e-09	4.91479e-09	3.08138e-09	3.64679e-09
TraesCS1A01G294900.1	TraesCS1B01G304300.1	TraesCS1D01G297400.1	2.54734e-09	2.98651e-09	3.30125e-09	3.46194e-09	3.08906e-09	4.86539e-09	3.05041e-09	3.61014e-09
TraesCS1A01G295000.1	TraesCS1B01G304400.1	TraesCS1D01G297500.1	2.9595e-09	3.46973e-09	3.83539e-09	4.02209e-09	3.58887e-09	5.65262e-09	3.54397e-09	4.19427e-09
TraesCS1A01G295800.1	TraesCS1B01G304800.1	TraesCS1D01G296500.1	12.1166	15.1912	25.9921	12.2749	23.7858	22.7707	116.528	176.704
TraesCS1A01G296100.1	TraesCS1B01G304900.1	TraesCS1D01G296100.1	2.11217e-09	2.47631e-09	0.699186	2.87053e-09	2.56134e-09	1.42906	2.5293e-09	1.19287
TraesCS1A01G296200.1	TraesCS1B01G305000.1	TraesCS1D01G295900.1	0.53255	0.165703	0.386556	1.8502	0.674716	1.7396e-09	1.09066e-09	1.29079e-09
TraesCS1A01G296300.2	TraesCS1B01G305200.2	TraesCS1D01G295800.1	8.59187e-10	1.00731e-09	1.11347e-09	1.16767e-09	1.0419e-09	1.64104e-09	1.02887e-09	1.21766e-09
TraesCS1A01G296500.1	TraesCS1B01G305600.1	TraesCS1D01G294800.1	3.15137e-09	3.69468e-09	4.08405e-09	4.28285e-09	3.82154e-09	6.01909e-09	3.77373e-09	4.46619e-09
TraesCS1A01G296900.1	TraesCS1B01G305800.1	TraesCS1D01G294600.2	4.82781e-09	5.66015e-09	6.25665e-09	6.5612e-09	5.8545e-09	9.22108e-09	5.78125e-09	6.84208e-09
TraesCS1A01G297000.1	TraesCS1B01G305900.1	TraesCS1D01G294500.1	0.447445	0.139827	9.96023e-10	0.419011	0.468405	1.46794e-09	9.20342e-10	1.08922e-09
TraesCS1A01G297200.1	TraesCS1B01G306100.1	TraesCS1D01G294400.1	0.606671	1.21644e-09	0.880714	0.232545	1.2582e-09	1.98172e-09	1.24246e-09	1.03732
TraesCS1A01G297400.1	TraesCS1B01G306400.1	TraesCS1D01G294000.1	56.7886	82.2319	22.9751	9.24218	9.53625	8.74666	141.254	235.853
TraesCS1A01G297500.1	TraesCS1B01G306500.1	TraesCS1D01G293900.1	14.3967	13.115	19.3153	16.8981	9.23287	9.79613	15.1319	39.7827
TraesCS1A01G297600.1	TraesCS1B01G306800.1	TraesCS1D01G293600.1	5.85551e-09	6.86503e-09	7.58851e-09	7.95789e-09	7.10076e-09	1.1184e-08	7.01192e-09	2.44439
TraesCS1A01G297700.1	TraesCS1B01G307100.1	TraesCS1D01G293500.1	1.31278e-09	1.53911e-09	1.70131e-09	1.78412e-09	1.59196e-09	2.5074e-09	1.57204e-09	1.8605e-09
TraesCS1A01G297800.1	TraesCS1B01G307200.1	TraesCS1D01G293400.1	13.4085	12.6366	20.5499	21.8446	21.0182	10.1037	7.15333	10.5615
TraesCS1A01G297900.1	TraesCS1B01G307400.1	TraesCS1D01G293300.1	40.2276	54.0211	78.6728	52.921	120.476	116.74	95.4983	123.31
TraesCS1A01G298000.1	TraesCS1B01G307500.1	TraesCS1D01G293200.1	2.1078	1.88349	0.546069	3.2987	3.87916	1.19814	2.52954	2.23645
TraesCS1A01G298100.1	TraesCS1B01G307600.1	TraesCS1D01G293100.1	7.50993	8.112	8.1307	3.69049	9.29297	12.715	14.0908	12.8647
TraesCS1A01G298200.1	TraesCS1B01G307700.1	TraesCS1D01G293000.1	1.7698e-09	2.07492e-09	2.29358e-09	2.40523e-09	2.14616e-09	3.3803e-09	2.11931e-09	2.50819e-09
TraesCS1A01G298300.1	TraesCS1B01G307800.1	TraesCS1D01G292900.1	6.64502e-09	7.79065e-09	8.61168e-09	9.03087e-09	8.05816e-09	1.26919e-08	7.95734e-09	9.41747e-09
TraesCS1A01G298600.1	TraesCS1B01G308200.1	TraesCS1D01G292700.1	0.442953	18.7147	4.28072	4.68694	6.4578	5.19357	8.17581	2.63013
TraesCS1A01G298700.1	TraesCS1B01G308300.1	TraesCS1D01G292600.1	2.28034	8.4169	6.3962	6.35499	4.10406	2.84289	6.1134	3.58188
TraesCS1A01G298800.1	TraesCS1B01G308500.1	TraesCS1D01G292500.1	979.907	1154.01	858.133	931.66	750.602	956.954	1073.77	988.916
TraesCS1A01G298900.1	TraesCS1B01G308600.1	TraesCS1D01G292400.3	15.3009	14.7769	25.458	23.5312	21.7188	13.7978	23.6423	21.9327
TraesCS1A01G299100.1	TraesCS1B01G308900.1	TraesCS1D01G292100.1	1.08085e-09	0.959209	0.357792	2.40522	1.31071e-09	0.874717	0.469454	4.77363
TraesCS1A01G299200.1	TraesCS1B01G309000.1	TraesCS1D01G292000.1	15.9016	22.1826	20.8498	14.9543	24.8612	34.0931	27.8502	52.9382
TraesCS1A01G299400.1	TraesCS1B01G309200.1	TraesCS1D01G298300.1	1.1992e-09	1.40595e-09	1.55412e-09	1.62977e-09	1.45423e-09	2.29047e-09	1.43603e-09	1.69954e-09
TraesCS1A01G299500.2	TraesCS1B01G309300.1	TraesCS1D01G298400.2	6.80952e-10	7.98351e-10	8.82486e-10	9.25443e-10	8.25765e-10	1.30061e-09	8.15433e-10	9.6506e-10
TraesCS1A01G299600.1	TraesCS1B01G309400.1	TraesCS1D01G298500.1	2.50066e-09	2.93179e-09	3.24076e-09	3.39851e-09	1.50841	4.04749	2.99452e-09	3.54399e-09
TraesCS1A01G299900.1	TraesCS1B01G309800.1	TraesCS1D01G299200.1	1.74972e-09	2.05138e-09	2.26757e-09	2.37795e-09	2.12182e-09	3.34196e-09	2.09528e-09	2.47975e-09
TraesCS1A01G300000.1	TraesCS1B01G310100.1	TraesCS1D01G299400.1	2.86428	5.35812	8.43071	4.94635	32.806	19.4757	8.53324	15.3162
TraesCS1A01G300100.1	TraesCS1B01G310200.1	TraesCS1D01G299500.1	0.446965	1.73757	3.47067e-09	7.76018	8.77191	5.21943	3.24038	7.54381
TraesCS1A01G300200.1	TraesCS1B01G310300.1	TraesCS1D01G299700.1	46.9648	139.039	4.7389	2.19501	11.6157	33.5823	44.1575	13.0599
TraesCS1A01G300600.1	TraesCS1B01G310700.1	TraesCS1D01G300000.1	0.811272	5.69892e-09	6.2995e-09	1.08946	2.9321	2.06161	4.1012	2.02918
TraesCS1A01G300800.1	TraesCS1B01G310800.1	TraesCS1D01G300200.1	3.7079	4.59702	5.51444	4.28937	2.94241	3.28619	4.2646	7.77716
TraesCS1A01G301000.1	TraesCS1B01G310900.1	TraesCS1D01G300400.1	1.19637e-09	1.40263e-09	1.55045e-09	1.62592e-09	1.4508e-09	2.28506e-09	1.43264e-09	1.69553e-09
TraesCS1A01G301200.1	TraesCS1B01G311000.1	TraesCS1D01G300900.1	1.30075e-09	1.525e-09	1.68572e-09	1.76777e-09	1.57737e-09	2.48442e-09	1.55763e-09	1.84345e-09
TraesCS1A01G301300.1	TraesCS1B01G311100.1	TraesCS1D01G301000.1	2.50773e-09	2.94008e-09	3.24992e-09	3.40812e-09	3.04103e-09	4.78975e-09	3.00298e-09	3.55401e-09
TraesCS1A01G301400.1	TraesCS1B01G311200.1	TraesCS1D01G301100.1	71.9459	105.599	96.5453	132.942	74.2845	94.1627	110.12	102.75
TraesCS1A01G301500.1	TraesCS1B01G311300.1	TraesCS1D01G301200.1	10.1391	0.821348	3.4105	3.03551	7.13949	3.05448	3.809	7.53841
TraesCS1A01G301600.1	TraesCS1B01G311400.1	TraesCS1D01G301300.1	82.1835	78.5111	63.4188	52.7162	62.3682	59.3207	61.6349	36.5788
TraesCS1A01G301800.2	TraesCS1B01G311800.1	TraesCS1D01G301400.1	1.32553e-09	1.55406e-09	1.71783e-09	1.80145e-09	1.60742e-09	2.53175e-09	1.58731e-09	1.87857e-09
TraesCS1A01G302200.2	TraesCS1B01G312000.1	TraesCS1D01G301600.1	2.92776e-09	3.43251e-09	3.79425e-09	3.97895e-09	3.55038e-09	5.59199e-09	3.50596e-09	4.14928e-09
TraesCS1A01G302300.1	TraesCS1B01G312100.1	TraesCS1D01G301700.1	0.414726	2.91331e-09	3.22033e-09	3.37709e-09	3.01335e-09	4.74614e-09	2.97565e-09	1.03732
TraesCS1A01G302500.3	TraesCS1B01G312700.3	TraesCS1D01G301900.1	5.09499	8.213	10.0469	7.18434	3.20458	7.87311	1.84532	2.74286
TraesCS1A01G302600.2	TraesCS1B01G312800.1	TraesCS1D01G302000.1	5.083e-10	5.95933e-10	6.58736e-10	6.90801e-10	6.16396e-10	9.70849e-10	6.08684e-10	7.20373e-10
TraesCS1A01G302700.1	TraesCS1B01G312900.1	TraesCS1D01G302100.1	1.2236e-09	1.43455e-09	1.58574e-09	1.66293e-09	1.48381e-09	2.33707e-09	1.46525e-09	1.73411e-09
TraesCS1A01G302800.1	TraesCS1B01G313100.1	TraesCS1D01G302200.1	4.35666	9.85283	9.56421	6.73069	14.9989	16.0319	19.7186	23.0675
TraesCS1A01G302900.1	TraesCS1B01G313200.1	TraesCS1D01G302300.1	92.8406	107.346	73.0176	76.4962	46.2746	72.2125	48.1336	33.0946
TraesCS1A01G303000.2	TraesCS1B01G313300.1	TraesCS1D01G302400.1	1.61587e-09	1.89445e-09	2.0941e-09	2.19603e-09	1.9595e-09	3.08629e-09	1.93498e-09	2.29004e-09
TraesCS1A01G303100.1	TraesCS1B01G313400.1	TraesCS1D01G302500.1	5.21599e-10	6.11526e-10	6.75972e-10	7.08876e-10	6.32524e-10	9.96251e-10	6.2461e-10	7.39222e-10
TraesCS1A01G303200.1	TraesCS1B01G313500.1	TraesCS1D01G302700.1	5.71408e-09	6.69921e-09	7.40521e-09	7.76567e-09	6.92924e-09	1.09138e-08	6.84255e-09	8.09811e-09
TraesCS1A01G303300.1	TraesCS1B01G313700.1	TraesCS1D01G302800.1	1.72736	0.188325	0.342658	0.232002	0.25561	1.9771e-09	0.899193	0.584606
TraesCS1A01G303400.1	TraesCS1B01G313800.1	TraesCS1D01G302900.1	0.421215	9.47897	3.27072e-09	3.42993e-09	0.623208	4.82041e-09	3.02221e-09	3.57676e-09
TraesCS1A01G303500.1	TraesCS1B01G313900.1	TraesCS1D01G303000.1	7.68061e-09	9.00478e-09	9.95376e-09	1.04383e-08	9.31398e-09	1.46699e-08	9.19745e-09	1.08851e-08
TraesCS1A01G303600.1	TraesCS1B01G314000.1	TraesCS1D01G303100.1	35.2894	30.4934	80.3225	23.5149	134.193	52.591	39.992	37.1235
TraesCS1A01G303800.1	TraesCS1B01G314100.1	TraesCS1D01G303200.1	1.25165e-09	1.46745e-09	1.62209e-09	0.28053	1.51783e-09	2.39065e-09	1.49884e-09	1.77387e-09
TraesCS1A01G304000.1	TraesCS1B01G314500.1	TraesCS1D01G303500.1	2.40409e-09	0.437384	1.81616	3.26727e-09	2.91535e-09	4.5918e-09	1.04418	3.40713e-09
TraesCS1A01G304100.1	TraesCS1B01G314600.1	TraesCS1D01G303600.1	1.99575e-09	2.33982e-09	2.58641e-09	2.71231e-09	2.42017e-09	3.81186e-09	2.38989e-09	2.82842e-09
TraesCS1A01G304200.1	TraesCS1B01G314700.1	TraesCS1D01G303700.1	0.709315	0.517498	0.905424	0.637518	1.72912	1.35822e-09	0.542686	0.309339
TraesCS1A01G304300.1	TraesCS1B01G314800.1	TraesCS1D01G303800.1	17.7999	32.591	35.4928	42.856	20.4733	30.8449	15.5501	30.2835
TraesCS1A01G304400.2	TraesCS1B01G314900.4	TraesCS1D01G303900.3	7.56114e-10	0.137562	0.320908	0.338932	0.18671	1.44417e-09	9.05438e-10	0.31564
TraesCS1A01G304700.1	TraesCS1B01G315300.1	TraesCS1D01G304600.1	6.06675e-10	7.11268e-10	7.86226e-10	8.24497e-10	7.35691e-10	1.15874e-09	7.26487e-10	8.59793e-10
TraesCS1A01G304900.1	TraesCS1B01G315700.1	TraesCS1D01G304700.1	0.394819	1.10447	2.06174	1.28972	2.86871e-09	1.60055	1.61476	3.00413
TraesCS1A01G305200.1	TraesCS1B01G315900.1	TraesCS1D01G304800.1	0.490693	0.462157	0.632085	1.36502	1.27553	0.833474	0.792597	0.558408
TraesCS1A01G305300.1	TraesCS1B01G316000.1	TraesCS1D01G305000.1	207.981	194.738	248.099	182.31	449.434	223.642	144.972	183.453
TraesCS1A01G305400.1	TraesCS1B01G316100.1	TraesCS1D01G305100.3	20.8101	50.0133	16.4741	34.0446	60.6304	42.3346	71.6485	121.315
TraesCS1A01G305500.2	TraesCS1B01G316200.2	TraesCS1D01G305200.2	1.852e-09	2.1713e-09	2.40012e-09	2.51695e-09	2.24586e-09	3.53731e-09	2.21776e-09	2.6247e-09
TraesCS1A01G305700.1	TraesCS1B01G316400.1	TraesCS1D01G305400.1	52.9209	75.3763	86.4095	118.565	102.067	70.1036	69.324	110.469
TraesCS1A01G305800.2	TraesCS1B01G316500.1	TraesCS1D01G305500.1	9.162e-10	1.07416e-09	1.18736e-09	1.24515e-09	1.11104e-09	1.74993e-09	1.09714e-09	1.29846e-09
TraesCS1A01G305900.1	TraesCS1B01G316600.1	TraesCS1D01G305600.1	1.35851e-09	1.59273e-09	1.76058e-09	0.80115	1.64742e-09	2.59475e-09	1.62681e-09	1.92532e-09
TraesCS1A01G306000.1	TraesCS1B01G316700.1	TraesCS1D01G305700.1	2.96692e-09	3.47843e-09	3.84501e-09	4.03218e-09	3.59788e-09	5.6668e-09	3.55286e-09	4.20479e-09
TraesCS1A01G306100.1	TraesCS1B01G316800.1	TraesCS1D01G305800.1	0.605384	1.69874e-09	1.87776	0.324746	1.75707e-09	2.76745e-09	1.73508e-09	2.05346e-09
TraesCS1A01G306200.1	TraesCS1B01G317000.1	TraesCS1D01G305900.1	22.4705	23.4329	20.5491	16.9962	22.9607	24.4546	13.8074	18.5274
TraesCS1A01G306300.1	TraesCS1B01G317100.1	TraesCS1D01G306000.1	0.178007	1.11688	1.25839	1.4495e-09	1.29338e-09	0.452352	1.27719e-09	1.51155e-09
TraesCS1A01G306400.1	TraesCS1B01G317200.1	TraesCS1D01G306100.1	1.66652	2.35934	2.23198	2.93227	3.57	2.56976	7.32132	7.37379
TraesCS1A01G306700.1	TraesCS1B01G317900.1	TraesCS1D01G306500.1	2.0535e-09	2.40753e-09	2.66125e-09	2.79079e-09	2.4902e-09	3.92216e-09	2.45904e-09	2.91026e-09
TraesCS1A01G307200.1	TraesCS1B01G318000.1	TraesCS1D01G306600.1	1.18796e-09	1.32541	0.393248	1.61449e-09	1.14725	0.503842	0.92142	3.34635
TraesCS1A01G307300.1	TraesCS1B01G318100.1	TraesCS1D01G306700.1	1.61774	2.47902	4.55716	2.39828	3.56079	7.25594	4.96616	10.3422
TraesCS1A01G307400.1	TraesCS1B01G318200.1	TraesCS1D01G306800.1	26.5125	35.5728	41.8734	58.9811	46.7795	49.0034	77.6339	105.714
TraesCS1A01G307500.1	TraesCS1B01G318300.1	TraesCS1D01G306900.1	3.65819e-09	4.28887e-09	4.74086e-09	4.97163e-09	4.43614e-09	6.98711e-09	4.38064e-09	5.18446e-09
TraesCS1A01G307700.1	TraesCS1B01G318400.1	TraesCS1D01G307100.1	16.1205	24.3913	23.3201	29.9317	11.3394	24.8348	14.2721	27.1109
TraesCS1A01G307800.1	TraesCS1B01G318500.1	TraesCS1D01G307200.1	22.3787	15.7193	54.5995	35.1639	37.3928	36.9512	45.3705	60.8216
TraesCS1A01G307900.1	TraesCS1B01G318600.1	TraesCS1D01G307300.1	1.36269e-09	1.59762e-09	1.76599e-09	0.742925	1.65248e-09	0.921974	1.63181e-09	1.93123e-09
TraesCS1A01G308000.2	TraesCS1B01G318700.1	TraesCS1D01G307400.1	1.61146e-09	1.88929e-09	2.08839e-09	2.19005e-09	1.95416e-09	3.07788e-09	1.92971e-09	2.2838e-09
TraesCS1A01G308100.2	TraesCS1B01G318800.3	TraesCS1D01G307500.2	1.07301e-09	1.258e-09	1.39058e-09	1.45827e-09	1.3012e-09	2.04944e-09	1.28492e-09	1.52069e-09
TraesCS1A01G308200.1	TraesCS1B01G318900.1	TraesCS1D01G307600.1	2.88491e-09	3.38228e-09	3.73873e-09	3.92072e-09	3.49842e-09	5.51016e-09	3.45465e-09	4.08856e-09
TraesCS1A01G308300.1	TraesCS1B01G319000.1	TraesCS1D01G307700.1	1.75232e-09	2.05442e-09	2.27093e-09	2.38147e-09	2.12497e-09	3.34691e-09	2.09838e-09	2.48342e-09
TraesCS1A01G308400.1	TraesCS1B01G319100.1	TraesCS1D01G307800.1	1.2749	0.978056	0.999351	0.26387	2.57202	2.70213	1.92118	0.512143
TraesCS1A01G308500.1	TraesCS1B01G319200.1	TraesCS1D01G307900.1	936.066	1012.25	537.62	465.269	986.064	786.854	1111.07	772.761
TraesCS1A01G308700.1	TraesCS1B01G319300.1	TraesCS1D01G308000.1	15.4724	17.3309	31.7601	20.5583	11.3322	1.47658e-08	3.35777	4.36608
TraesCS1A01G309200.2	TraesCS1B01G320000.2	TraesCS1D01G308600.1	1.61808e-09	1.89704e-09	2.09696e-09	2.19903e-09	1.96218e-09	3.09051e-09	1.93763e-09	2.29317e-09
TraesCS1A01G309300.1	TraesCS1B01G320100.1	TraesCS1D01G308700.1	3.60981e-09	4.23215e-09	4.67816e-09	4.90588e-09	4.37748e-09	6.8947e-09	4.32271e-09	5.1159e-09
TraesCS1A01G309400.2	TraesCS1B01G320400.1	TraesCS1D01G308800.1	1.84239e-09	2.16002e-09	2.38766e-09	2.50389e-09	2.23419e-09	3.51895e-09	2.20624e-09	2.61107e-09
TraesCS1A01G309500.1	TraesCS1B01G320500.1	TraesCS1D01G309000.1	1.04581e-09	1.22611e-09	1.35533e-09	1.4213e-09	1.26822e-09	1.99749e-09	0.454234	1.48215e-09
TraesCS1A01G309600.1	TraesCS1B01G320700.1	TraesCS1D01G309100.1	6.89909	8.81269	8.84332	7.49997	7.38801	2.80496	9.39315	15.468
TraesCS1A01G309700.1	TraesCS1B01G320800.1	TraesCS1D01G309200.1	0.250097	1.75684e-09	1.94199e-09	0.335855	1.81717e-09	2.86212e-09	1.79443e-09	0.846296
TraesCS1A01G309800.1	TraesCS1B01G320900.1	TraesCS1D01G309300.1	1.42165e-09	1.66675e-09	1.8424e-09	1.93208e-09	1.72398e-09	2.71534e-09	1.70241e-09	2.01479e-09
TraesCS1A01G310000.1	TraesCS1B01G321100.1	TraesCS1D01G309500.1	2.45058e-09	2.87307e-09	3.17585e-09	3.33044e-09	2.97173e-09	4.68059e-09	2.93455e-09	3.47302e-09
TraesCS1A01G310300.1	TraesCS1B01G321500.1	TraesCS1D01G309800.1	2.09224e-09	2.45295e-09	2.71146e-09	2.84345e-09	2.53718e-09	3.99616e-09	2.50544e-09	2.96517e-09
TraesCS1A01G310400.1	TraesCS1B01G321700.1	TraesCS1D01G309900.1	1.04736e-09	1.22792e-09	1.35733e-09	1.4234e-09	1.27009e-09	2.00044e-09	1.2542e-09	1.48434e-09
TraesCS1A01G310500.1	TraesCS1B01G321800.1	TraesCS1D01G310000.1	2.16488	3.1371	5.98599	13.5874	5.47361	11.245	1.16574	6.48112
TraesCS1A01G310600.1	TraesCS1B01G321900.1	TraesCS1D01G310100.1	9.0753e-10	1.06399e-09	1.17612e-09	1.23337e-09	1.10053e-09	1.73337e-09	1.08676e-09	1.28617e-09
TraesCS1A01G310700.1	TraesCS1B01G322000.1	TraesCS1D01G310200.1	1.07784	7.57779e-10	1.6788	1.92633	0.709089	1.23452e-09	0.553398	0.820801
TraesCS1A01G311000.1	TraesCS1B01G322400.1	TraesCS1D01G310900.1	1.11217	0.606178	1.10294	4.52815e-09	4.06127	6.36384e-09	3.98988e-09	1.44939
TraesCS1A01G311100.1	TraesCS1B01G322500.1	TraesCS1D01G311000.1	9.83782	11.8988	7.42143	2.12873	49.7396	24.5561	19.597	5.44227
TraesCS1A01G311200.1	TraesCS1B01G322600.1	TraesCS1D01G311100.1	3.90368e-09	4.57669e-09	5.05901e-09	1.74984	1.41517	7.45599e-09	2.9791	3.32772
TraesCS1A01G311300.1	TraesCS1B01G322800.1	TraesCS1D01G311300.1	61.8433	55.822	126.961	164.998	43.3704	38.5224	53.3005	108.846
TraesCS1A01G311400.1	TraesCS1B01G322900.1	TraesCS1D01G311400.2	44.2554	68.6973	112.276	143.4	49.2047	53.0059	48.2387	79.5965
TraesCS1A01G311600.1	TraesCS1B01G323200.1	TraesCS1D01G311600.1	5.45075e-09	6.39049e-09	7.06396e-09	7.40781e-09	6.60992e-09	1.04109e-08	6.52722e-09	7.72493e-09
TraesCS1A01G311700.1	TraesCS1B01G323400.1	TraesCS1D01G312000.1	5.5881e-09	6.55151e-09	7.24195e-09	7.59446e-09	6.77647e-09	1.06732e-08	6.69169e-09	7.91957e-09
TraesCS1A01G311800.1	TraesCS1B01G323500.1	TraesCS1D01G312100.1	2.28156	0.321504	0.667494	0.594101	1.07148e-09	0.374745	0.372744	0.753212
TraesCS1A01G311900.1	TraesCS1B01G323600.1	TraesCS1D01G312200.1	6.04051	7.67565	3.91908	6.3165	4.44277	9.90862e-09	6.21231e-09	4.33128
TraesCS1A01G312000.3	TraesCS1B01G323700.2	TraesCS1D01G312300.2	2.12864e-09	2.49563e-09	2.75863e-09	2.89291e-09	2.58132e-09	4.06568e-09	2.54902e-09	3.01675e-09
TraesCS1A01G312300.1	TraesCS1B01G324000.1	TraesCS1D01G312500.1	2.68557e-10	3.14857e-10	3.48039e-10	0.060191	3.25669e-10	5.12941e-10	3.21594e-10	3.80605e-10
TraesCS1A01G312600.1	TraesCS1B01G324200.1	TraesCS1D01G312700.1	1.31278e-09	1.53911e-09	1.70131e-09	1.78412e-09	1.59196e-09	2.5074e-09	1.57204e-09	1.8605e-09
TraesCS1A01G312700.1	TraesCS1B01G324300.1	TraesCS1D01G312800.1	9.73242e-10	1.14103e-09	1.26128e-09	1.32268e-09	1.18021e-09	1.85888e-09	1.16545e-09	1.3793e-09
TraesCS1A01G312900.1	TraesCS1B01G324700.1	TraesCS1D01G313100.1	6.32521e-09	7.4157e-09	8.19721e-09	8.59623e-09	7.67034e-09	1.20811e-08	7.57437e-09	8.96422e-09
TraesCS1A01G313200.2	TraesCS1B01G325000.2	TraesCS1D01G313700.1	1.76101e-09	2.06462e-09	2.2822e-09	2.39329e-09	2.13551e-09	3.36352e-09	2.10879e-09	2.49575e-09
TraesCS1A01G313300.1	TraesCS1B01G325100.1	TraesCS1D01G313800.2	1965.5	2359.97	829.241	1009.74	1373.3	1641.54	1746.69	1477.84
TraesCS1A01G313400.3	TraesCS1B01G325200.1	TraesCS1D01G313900.1	3.01738e-09	3.53759e-09	3.9104e-09	4.10075e-09	3.65906e-09	5.76318e-09	3.61328e-09	4.2763e-09
TraesCS1A01G313600.1	TraesCS1B01G325400.1	TraesCS1D01G314100.1	4.00954e-09	4.7008e-09	5.1962e-09	5.44913e-09	4.86221e-09	7.65819e-09	4.80138e-09	5.6824e-09
TraesCS1A01G313700.1	TraesCS1B01G325500.1	TraesCS1D01G314200.1	1.59345	0.414487	0.900515	1.1635	1.72447	0.959887	0.991581	1.26597
TraesCS1A01G313800.1	TraesCS1B01G325700.1	TraesCS1D01G314300.1	0.442953	3.1116e-09	3.43952e-09	0.594842	3.21844e-09	1.12564	3.17818e-09	3.76135e-09
TraesCS1A01G314000.1	TraesCS1B01G326100.1	TraesCS1D01G314400.1	1.05608e-09	1.23816e-09	1.36864e-09	1.43526e-09	1.28067e-09	2.01711e-09	1.26465e-09	1.4967e-09
TraesCS1A01G314100.1	TraesCS1B01G326400.1	TraesCS1D01G314600.2	0.056613	3.97687e-10	0.112287	4.60996e-10	4.11343e-10	6.47882e-10	4.06196e-10	4.80731e-10
TraesCS1A01G314200.1	TraesCS1B01G326500.1	TraesCS1D01G314700.1	6.25827e-09	7.33723e-09	8.11047e-09	8.50526e-09	7.58917e-09	1.19533e-08	7.49422e-09	8.86936e-09
TraesCS1A01G314300.1	TraesCS1B01G326600.1	TraesCS1D01G314800.1	28.5248	102.635	41.094	36.3738	64.0148	77.1333	85.1164	99.0854
TraesCS1A01G314400.2	TraesCS1B01G326700.2	TraesCS1D01G314900.1	1.03122e-09	1.20901e-09	1.33642e-09	1.40148e-09	1.25053e-09	1.96963e-09	1.23488e-09	1.46147e-09
TraesCS1A01G314800.1	TraesCS1B01G326800.1	TraesCS1D01G315200.1	2.17992	6.15415e-09	6.80272e-09	9.05294	190.883	196.322	132.002	91.4816
TraesCS1A01G314900.1	TraesCS1B01G326900.1	TraesCS1D01G315200.1	0.561038	0.190395	0.895736	0.771691	24.657	36.6704	38.8476	31.7454
TraesCS1A01G315100.1	TraesCS1B01G327000.1	TraesCS1D01G386900.1	3.36027e-09	3.93959e-09	4.35477e-09	4.56675e-09	4.07487e-09	6.41808e-09	4.02388e-09	4.76224e-09
TraesCS1A01G315200.1	TraesCS1B01G327100.1	TraesCS1D01G315400.2	8.15546e-10	9.5615e-10	1.05691e-09	1.10836e-09	9.88982e-10	1.55769e-09	9.76608e-10	1.15581e-09
TraesCS1A01G315300.1	TraesCS1B01G327200.1	TraesCS1D01G315500.1	16.2768	28.1986	14.3027	28.0134	15.2181	26.7418	15.1358	17.3055
TraesCS1A01G315400.1	TraesCS1B01G327300.2	TraesCS1D01G315600.1	0.399345	0.562712	0.264022	0.17876	9.67197e-10	1.52337e-09	9.55096e-10	0.450445
TraesCS1A01G315500.1	TraesCS1B01G327400.1	TraesCS1D01G315700.1	37.8466	23.4596	36.5711	22.5293	45.3254	26.7529	56.3721	50.3625
TraesCS1A01G315600.1	TraesCS1B01G327500.1	TraesCS1D01G315800.1	7.54506e-10	8.84586e-10	9.77809e-10	1.02541e-09	9.14961e-10	1.4411e-09	9.03513e-10	1.0693e-09
TraesCS1A01G315700.1	TraesCS1B01G327900.1	TraesCS1D01G315900.1	5.91407e-09	6.93368e-09	7.66439e-09	8.03747e-09	7.17177e-09	1.12958e-08	7.08204e-09	8.38155e-09
TraesCS1A01G315900.1	TraesCS1B01G328200.1	TraesCS1D01G316200.1	0.388517	0.609578	2.3209e-10	0.275551	0.455046	0.724664	2.14455e-10	0.328567
TraesCS1A01G316900.1	TraesCS1B01G329300.1	TraesCS1D01G316900.1	435.752	132.589	479.237	135.124	555.886	179.111	316.601	125.068
TraesCS1A01G317000.1	TraesCS1B01G329400.1	TraesCS1D01G317000.1	7.24151	6.78133	10.0969	18.1674	15.4488	7.79405	5.82052	5.74582
TraesCS1A01G317100.1	TraesCS1B01G329500.1	TraesCS1D01G317100.1	3.20952e-10	0.493069	0.762898	1.25092	0.0792539	0.395864	0.354475	1.08876
TraesCS1A01G317300.1	TraesCS1B01G329700.1	TraesCS1D01G317200.1	1.54347e-09	0.720619	2.00028e-09	2.09764e-09	1.87171e-09	2.94802e-09	0.52678	0.644323
TraesCS1A01G317500.1	TraesCS1B01G330000.1	TraesCS1D01G317300.1	173.229	81.3456	250.997	176.094	9.37056	2.18113	29.3864	22.5678
TraesCS1A01G317800.1	TraesCS1B01G330100.1	TraesCS1D01G317500.2	9.61637e-10	0.503503	1.24624	0.431059	1.16614e-09	1.83672e-09	1.15155e-09	0.543097
TraesCS1A01G317900.1	TraesCS1B01G330400.1	TraesCS1D01G317700.1	3.0097e-09	3.52859e-09	3.90045e-09	4.09032e-09	3.64975e-09	5.74851e-09	3.60409e-09	4.26542e-09
TraesCS1A01G318200.1	TraesCS1B01G330200.1	TraesCS1D01G318600.1	3.04849e-09	3.57406e-09	3.95072e-09	4.14303e-09	3.69679e-09	5.82259e-09	3.65053e-09	4.32038e-09
TraesCS1A01G319000.1	TraesCS1B01G331300.1	TraesCS1D01G318800.1	2.92776e-09	1.06531	3.79425e-09	2.38276	1.76604	1.24173	1.27163	4.14928e-09
TraesCS1A01G319100.1	TraesCS1B01G331400.2	TraesCS1D01G318900.1	3.5762	1.29014	5.13769	2.53934	3.69482	2.75391	2.28146	2.43616
TraesCS1A01G319400.1	TraesCS1B01G331700.1	TraesCS1D01G319200.1	43.4215	36.1422	52.359	42.985	30.9971	26.8036	47.3711	29.9284
TraesCS1A01G319500.1	TraesCS1B01G331800.1	TraesCS1D01G319300.1	189.465	41.5517	260.915	178.556	148.052	97.4755	126.119	119.524
TraesCS1A01G319600.1	TraesCS1B01G331900.1	TraesCS1D01G319400.1	153.564	135.745	113.464	123.772	184.47	108.628	69.7399	63.2046
TraesCS1A01G319700.1	TraesCS1B01G332000.1	TraesCS1D01G319500.1	2.8433e-09	3.3335e-09	3.6848e-09	3.86417e-09	3.44796e-09	5.43068e-09	3.40482e-09	4.02959e-09
TraesCS1A01G319800.1	TraesCS1B01G332100.1	TraesCS1D01G319600.1	4.78872e-09	5.61432e-09	6.20599e-09	6.50808e-09	5.8071e-09	9.14642e-09	5.73444e-09	6.78668e-09
TraesCS1A01G320000.1	TraesCS1B01G332200.1	TraesCS1D01G319700.1	2.56205e-09	3.00376e-09	3.32031e-09	3.48194e-09	3.1069e-09	4.8935e-09	3.06803e-09	3.63099e-09
TraesCS1A01G320200.1	TraesCS1B01G332400.1	TraesCS1D01G320000.1	1.78314e-09	2.09056e-09	2.31087e-09	2.42336e-09	2.16234e-09	3.40578e-09	2.13529e-09	2.5271e-09
TraesCS1A01G320300.3	TraesCS1B01G332500.4	TraesCS1D01G320100.1	1.97905e-09	2.32025e-09	2.56477e-09	2.68962e-09	2.39992e-09	3.77997e-09	2.36989e-09	2.80476e-09
TraesCS1A01G320400.1	TraesCS1B01G332600.1	TraesCS1D01G320200.1	6.15088e-10	7.21132e-10	7.97129e-10	8.35931e-10	7.45893e-10	1.17481e-09	7.36561e-10	8.71716e-10
TraesCS1A01G320500.1	TraesCS1B01G332700.1	TraesCS1D01G320300.1	27.4602	26.4729	42.609	62.1573	34.2675	22.2951	19.8108	31.563
TraesCS1A01G320900.2	TraesCS1B01G333300.5	TraesCS1D01G320800.3	5.75578e-10	6.74811e-10	0.244286	7.82236e-10	0.347191	1.09935e-09	0.439255	0.490657
TraesCS1A01G321000.1	TraesCS1B01G333600.1	TraesCS1D01G321100.1	2.87717	1.60587	1.77176	0.818695	0.741626	2.86817e-09	1.79823e-09	0.848087
TraesCS1A01G321100.1	TraesCS1B01G333800.1	TraesCS1D01G321300.1	4.91765	1.39193	6.49346	1.39611	2.5916	2.08813	12.3123	7.85829
TraesCS1A01G321600.1	TraesCS1B01G334000.1	TraesCS1D01G321700.1	2.17562e-09	2.55071e-09	2.81952e-09	2.95676e-09	2.6383e-09	4.15542e-09	2.60529e-09	3.08334e-09
TraesCS1A01G321700.1	TraesCS1B01G334100.1	TraesCS1D01G322000.1	0.345786	0.214794	0.890358	0.103112	0.674378	8.78711e-10	1.29017	6.52007e-10
TraesCS1A01G321900.1	TraesCS1B01G334200.2	TraesCS1D01G322100.1	7.01038	11.7207	8.7699	7.16513	16.7404	24.8431	29.9422	19.4216
TraesCS1A01G322000.1	TraesCS1B01G334400.1	TraesCS1D01G322200.1	2.69434e-09	3.15885e-09	3.49175e-09	3.66172e-09	3.26732e-09	1.82295	0.919565	1.12475
TraesCS1A01G322100.2	TraesCS1B01G334500.1	TraesCS1D01G322300.1	1.25787e-09	1.47473e-09	1.63014e-09	1.70949e-09	1.52537e-09	2.40251e-09	1.50628e-09	1.78268e-09
TraesCS1A01G322300.1	TraesCS1B01G334600.2	TraesCS1D01G322400.3	1.44952	2.16527	1.36124	2.39224	1.78262	2.05691	1.24813	2.56322
TraesCS1A01G322400.1	TraesCS1B01G334700.1	TraesCS1D01G322500.1	2.24018e-09	2.62639e-09	2.90318e-09	3.0445e-09	2.71658e-09	4.27872e-09	2.68259e-09	3.17483e-09
TraesCS1A01G322600.1	TraesCS1B01G334900.1	TraesCS1D01G322600.1	2.99447e-09	3.51072e-09	3.88071e-09	4.06961e-09	3.63127e-09	5.7194e-09	3.58584e-09	4.24382e-09
TraesCS1A01G322700.1	TraesCS1B01G335000.1	TraesCS1D01G323100.1	0.936989	1.89436	1.85618	1.73033	0.995821	0.507251	1.53969	2.02777
TraesCS1A01G322900.1	TraesCS1B01G335400.1	TraesCS1D01G323200.2	0.39561	1.10668	3.0719e-09	3.22143e-09	2.87446e-09	4.52738e-09	3.05903	2.02064
TraesCS1A01G323000.1	TraesCS1B01G335800.1	TraesCS1D01G323500.1	0.585206	2.05544e-09	7.15317	2.77559	2.35629	3.34856e-09	6.48325	10.0616
TraesCS1A01G323200.1	TraesCS1B01G336000.1	TraesCS1D01G323900.1	0.825463	1.13954	1.14411	0.680284	1.41283	1.16847	0.701191	1.58425
[truncated: 19,446 more rows]
